# Supplementary material for: Finding full texts in bulk: a comparison of EndNote 20 versus Zotero 6 using the University of York's subscriptions
Source: J Med Libr Assoc. 2024 Jul 29;112(3):214–24. doi: 10.5195/jmla.2024.1880 (PMC11412117; doi:10.5195/jmla.2024.1880)
Supplement: Supplementary file 1 — Appendix A: Supplemental Materials [file jmla-112-3-214-s01.xlsx]

## Sheet: Key
Term	Meaning
Full-text	An attachment
version of record	The publisher's final or most up-to date version of a full-text
Custom 4 Field
EndNote Found PDF	A full-text was found by EndNote
EndNote Found PDF UNIQUE	A full-text was found by EndNote (but not Zotero)
EndNote Not Found	A full-text was not found by EndNote
EndNote Not Found UNIQUE	A full-text was not found by EndNote (but was by Zotero)
Zotero Found PDF	A full-text was found by Zotero
Zotero Found PDF UNIQUE	A full-text was found by Zotero (but not EndNote)
Zotero Not Found	A full-text was not found by Zotero
Zotero Not Found UNIQUE	A full-text was not found by Zotero (but was by Endnote)
Custom 2 Field
Accurate	The full-text is accurate and the version of record
Accurate - not version of record	The full-text is accurate but not the version of record
UoY Access	A full-text is available with University of York's subscription
Open Access	A full-text is available open access
N/A	No full-text is applicable (due to the reference type, e.g. websites)
No Access	University of York does not have subscription access to the full-text
Insufficient Metadata	Insuffient metadata in the record to find the item

## Sheet: Dataset 1
Record Number	Reference Type	Custom 4	Custom 2	Author	Year	Title	Secondary Title	Volume	Pages	ISBN/ISSN	URL	DOI
17706	Journal Article	EndNote Found PDF	Accurate	A. M. Kagarmanova, Mark Donald;Sisk, Matthew L.;Kabagambe, Cynthia;Nyakaisiki, Sheba;Marentette, Tom;Ahern, Lacey N.	2022	Palliative care in Uganda: quantitative descriptive study of key palliative care indicators 2018-2020	BMC Palliative Care	21	2023-11-01	1472-684X	https://search.ebscohost.com/login.aspx?direct=true&db=ccm&AN=156494849&site=ehost-live;https://bmcpalliatcare.biomedcentral.com/counter/pdf/10.1186/s12904-022-00930-7.pdf	10.1186/s12904-022-00930-7
17707	Journal Article	EndNote Found PDF	Accurate	A. M. T. N. Kaitlyn, William;Kayla, M. Joyce;Leslie, E. Roos;Jennifer, L. Protudjer	2021	Potential psychosocial impact of COVID-19 on children: a scoping review of pandemics and epidemics		4			http://www.epistemonikos.org/documents/ec799576f94d3e7b3b4e60c29c814beaa18d53ed;https://www.joghr.org/article/18229.pdf	10.29392/001c.18229
17708	Journal Article	EndNote Found PDF	Accurate - not version of record	L. H. Kajtazi-Testa, C. J.	2018	Ambiguous loss and incomplete abduction narratives in Kosovo	Clinical Child Psychology & Psychiatry	23	333-345	1461-7021		https://dx.doi.org/10.1177/1359104518755221
17709	Journal Article	EndNote Found PDF	Accurate	S. E. R. Kakarala, K. E.;Rogers, M.;Coats, T.;Falzarano, F.;Gang, J.;Chilov, M.;Avery, J.;Maciejewski, P. K.;Lichtenthal, W. G.;Prigerson, H. G.	2020	The neurobiological reward system in Prolonged Grief Disorder (PGD): A systematic review	Psychiatry Research: Neuroimaging	303	111135	1872-7506	https://www.ncbi.nlm.nih.gov/pmc/articles/PMC7442719/pdf/nihms-1610824.pdf	https://dx.doi.org/10.1016/j.pscychresns.2020.111135
17710	Journal Article	EndNote Found PDF	Accurate - not version of record	A. S. Kall, R.;Lindegaard, T.;Bennett, S.;Cooper, Z.;Coughtrey, A.;Andersson, G.	2020	A common elements approach to the development of a modular cognitive behavioral theory for chronic loneliness	Journal of Consulting & Clinical Psychology	88	269-282	1939-2117		https://dx.doi.org/10.1037/ccp0000454
17711	Journal Article	EndNote Found PDF	Accurate	C. Z. T. Kalpakjian, David S.;Kisala, Pamela A.;Bombardier, Charles H.	2015	Measuring grief and loss after spinal cord injury: Development, validation and psychometric characteristics of the SCI-QOL Grief and Loss item bank and short form	Journal of Spinal Cord Medicine	38	347-355	1079-0268	https://search.ebscohost.com/login.aspx?direct=true&db=ccm&AN=109739624&site=ehost-live;https://www.ncbi.nlm.nih.gov/pmc/articles/PMC4445025/pdf/scm-38-347.pdf	10.1179/2045772315y.0000000015
17712	Journal Article	EndNote Found PDF	Accurate	K. L. Kamal, J. J.;Hahm, H. C.;Liu, C. H.	2021	Psychiatric impacts of the COVID-19 global pandemic on U.S. sexual and gender minority young adults	Psychiatry research	299	113855	1872-7123	http://www.epistemonikos.org/documents/6e02ae4f9a98f1ce23d559f99c8b6eff9c2cffad;https://www.ncbi.nlm.nih.gov/pmc/articles/PMC8278978/pdf/main.pdf	10.1016/j.psychres.2021.113855
17715	Journal Article	EndNote Found PDF	Accurate	S. W. Kamara, Anna;Duncan, Jennifer;Kabbedijk, Antoinet;Hughes, Peter;Muana, Andrew	2017	Mental health care during the Ebola virus disease outbreak in Sierra Leone	Bulletin of the World Health Organization	95	842-847	0042-9686	https://search.ebscohost.com/login.aspx?direct=true&db=ccm&AN=126778609&site=ehost-live;https://www.ncbi.nlm.nih.gov/pmc/articles/PMC5710077/pdf/BLT.16.190470.pdf	10.2471/blt.16.190470
17716	Journal Article	EndNote Found PDF	Accurate	K. K. D. V. Kamga, J.;Nguefack, S.;Munung, S. N.;Wonkam, A.	2020	Lived Experiences of Fragile X Syndrome Caregivers: A Scoping Review of Qualitative Studies	Frontiers in neurology [electronic resource].	11	128	1664-2295	https://www.ncbi.nlm.nih.gov/pmc/articles/PMC7056838/pdf/fneur-11-00128.pdf	https://dx.doi.org/10.3389/fneur.2020.00128
17720	Journal Article	EndNote Found PDF	Accurate - not version of record	K. S. O. C. Kamp, Maja;Spindler, Helle;Moskowitz, Andrew	2019	Bereavement hallucinations after the loss of a spouse: Associations with psychopathological measures, personality and coping style	Death Studies	43	260-269	0748-1187	https://search.ebscohost.com/login.aspx?direct=true&db=ccm&AN=135935236&site=ehost-live	10.1080/07481187.2018.1458759
17721	Journal Article	EndNote Found PDF	Accurate	K. S. S. Kamp, E. M.;Alderson-Day, B.;Allen, P.;Austad, A.;Hayes, J.;Laroi, F.;Ratcliffe, M.;Sabucedo, P.	2020	Sensory and Quasi-Sensory Experiences of the Deceased in Bereavement: An Interdisciplinary and Integrative Review	Schizophrenia Bulletin	46	1367-1381	1745-1701	https://orbi.uliege.be/bitstream/2268/291512/1/sbaa113.pdf	https://dx.doi.org/10.1093/schbul/sbaa113
17722	Journal Article	EndNote Found PDF	Accurate - not version of record	K. S. S. Kamp, E. M.;Moskowitz, A.;Spindler, H.	2022	Sensory experiences of one's deceased spouse in older adults: An analysis of predisposing factors	Aging & Mental Health	26	140-148	1364-6915		https://dx.doi.org/10.1080/13607863.2020.1839865
17727	Journal Article	EndNote Found PDF	Accurate - not version of record	J. B. L. Kaplow, Christopher M.;Oosterhoff, Benjamin;Goldenthal, Hayley;Howell, Kathryn H.;Wamser‐Nanney, Rachel;Burnside, Amanda;Calhoun, Karen;Marbury, Daphne;Johnson‐Hughes, Laura;Kriesel, Molly;Staine, Mary Beth;Mankin, Marian;Porter‐Howard, LaTanya;Pynoos, Robert;Wamser-Nanney, Rachel;Johnson-Hughes, Laura;Porter-Howard, LaTanya	2018	Validation of the Persistent Complex Bereavement Disorder (PCBD) Checklist: A Developmentally Informed Assessment Tool for Bereaved Youth	Journal of Traumatic Stress	31	244-254	0894-9867	https://search.ebscohost.com/login.aspx?direct=true&db=ccm&AN=129158245&site=ehost-live;https://deepblue.lib.umich.edu/bitstream/handle/2027.42/143677/jts22277_am.pdf?sequence=2	10.1002/jts.22277
17731	Journal Article	EndNote Found PDF	Accurate	A. K. Karapliagou, A.	2016	The forgotten people in British public health: a national neglect of the dying, bereaved and caregivers	BMJ supportive & palliative care	6	153-9	2045-4368	https://spcare.bmj.com/content/bmjspcare/6/2/153.full.pdf	https://dx.doi.org/10.1136/bmjspcare-2015-000981
17732	Journal Article	EndNote Found PDF	Accurate	T. K. Karatzias, M.;Maercker, A.;Cloitre, M.;Reed, G.;Bryant, R. A.;Ben-Ezra, M.;Kazlauskas, E.;Jowett, S.;Shevlin, M.;Hyland, P.	2022	The Network Structure of ICD-11 Disorders Specifically Associated with Stress: Adjustment Disorder, Prolonged Grief Disorder, Posttraumatic Stress Disorder, and Complex Posttraumatic Stress Disorder	Psychopathology	55	226-234	1423-033X	https://karger.com/psp/article-pdf/55/3-4/226/3739047/000523825.pdf	https://dx.doi.org/10.1159/000523825
17741	Journal Article	EndNote Found PDF	Accurate	I. M. Karolia, Julian	2020	British Muslim women: dreaming identities – insights from social dreaming	Critical and Radical Social Work	8	339-355	2049-8675 2049-8608	https://policypress.co.uk/journals/critical-and-radical-social-work;https://bristoluniversitypressdigital.com/downloadpdf/journals/crsw/8/3/article-p339.pdf	10.1332/204986020x15783172074419
17744	Journal Article	EndNote Found PDF	Accurate	A. D. Kasdorf, G.;Hamacher, S.;Schippel, N.;Rietz, C.;Voltz, R.;Strupp, J.;CoRe, Net	2022	The last year of life for patients dying from cancer vs. non-cancer causes: a retrospective cross-sectional survey of bereaved relatives	Supportive Care in Cancer	30	4971-4979	1433-7339	https://www.ncbi.nlm.nih.gov/pmc/articles/PMC9046331/pdf/520_2022_Article_6908.pdf	https://dx.doi.org/10.1007/s00520-022-06908-8
17745	Journal Article	EndNote Found PDF	Accurate	S. L. K. Kaspersen, J.;Stene-Larsen, K.;Reneflot, A.	2022	Use of Health Services and Support Resources by Immediate Family Members Bereaved by Suicide: A Scoping Review	International Journal of Environmental Research & Public Health [Electronic Resource]	19	14	1660-4601	https://mdpi-res.com/d_attachment/ijerph/ijerph-19-10016/article_deploy/ijerph-19-10016-v2.pdf?version=1660618609	https://dx.doi.org/10.3390/ijerph191610016
17746	Journal Article	EndNote Found PDF	Accurate	M. D. G. Kassa, J. M.	2020	Race against death or starvation? COVID-19 and its impact on African populations	Public Health Reviews	41	30	0301-0422	https://publichealthreviews.biomedcentral.com/counter/pdf/10.1186/s40985-020-00139-0.pdf	https://dx.doi.org/10.1186/s40985-020-00139-0
17768	Journal Article	EndNote Found PDF	Accurate	A. S. Kaur, M. P.;Chaturvedi, S. K.	2021	Felt Needs of Cancer Palliative Care Professionals Working in India: A Qualitative Study	Indian Journal of Palliative Care	27	544-551	0973-1075	https://www.ncbi.nlm.nih.gov/pmc/articles/PMC8655635/pdf/IJPC-27-544.pdf	https://dx.doi.org/10.25259/IJPC_125_21
17770	Journal Article	EndNote Found PDF	Accurate	H. L. Kaur-Aujla, K.;Wagstaff, C.	2022	Prognosticating COVID Therapeutic Responses: Ambiguous Loss and Disenfranchised Grief	Frontiers in Public Health	10	799593	2296-2565	https://www.ncbi.nlm.nih.gov/pmc/articles/PMC9039248/pdf/fpubh-10-799593.pdf	https://dx.doi.org/10.3389/fpubh.2022.799593
17771	Journal Article	EndNote Found PDF	Accurate	S. V. Kautz	2019	The Emotional Experience of Parental Incarceration from the African-American Adolescent Perspective	Journal of Child & Adolescent Trauma	12	187-199	1936-1521	https://search.ebscohost.com/login.aspx?direct=true&db=ccm&AN=137075743&site=ehost-live;https://link.springer.com/content/pdf/10.1007/s40653-018-0232-x.pdf	10.1007/s40653-018-0232-x
17778	Journal Article	EndNote Found PDF	Accurate	R. F. J. Keep, H. C.;Drewes, L. R.	2020	This was the year that was: Brain barriers and brain fluid research in 2019	Fluids and Barriers of the CNS	17(1) (no pagination)		2045-8118 (electronic) 2045-8118	http://www.cerebrospinalfluidresearch.com/;https://fluidsbarrierscns.biomedcentral.com/counter/pdf/10.1186/s12987-020-00181-9.pdf	https://dx.doi.org/10.1186/s12987-020-00181-9
17783	Journal Article	EndNote Found PDF	Accurate	B. D. Kelly	2018	Are we finally making progress with suicide and self-harm? An overview of the history, epidemiology and evidence for prevention	Irish Journal of Psychological Medicine	35	95-101	0790-9667	https://search.ebscohost.com/login.aspx?direct=true&db=ccm&AN=129620726&site=ehost-live;https://www.cambridge.org/core/services/aop-cambridge-core/content/view/3BE13A8671E9A38A03982EC4390A2664/S0790966717000519a.pdf/div-class-title-are-we-finally-making-progress-with-suicide-and-self-harm-an-overview-of-the-history-epidemiology-and-evidence-for-prevention-div.pdf	10.1017/ipm.2017.51
17784	Journal Article	EndNote Found PDF	Accurate	B. D. Kelly	2020	Coronavirus disease: Challenges for psychiatry	British Journal of Psychiatry	217(1)	352-353	0007-1250 1472-1465	https://www.cambridge.org/core/journals/the-british-journal-of-psychiatry/all-issues;https://www.cambridge.org/core/services/aop-cambridge-core/content/view/5252E925D6B5A3D0B2E7250966D6DEE8/S0007125020000860a.pdf/div-class-title-coronavirus-disease-challenges-for-psychiatry-div.pdf	https://dx.doi.org/10.1192/bjp.2020.86
17789	Journal Article	EndNote Found PDF	Accurate	S. O. Kelly, O.;Cowan, A.;Brayne, C.;Lafortune, L.	2018	Alcohol and older people: A systematic review of barriers, facilitators and context of drinking in older people and implications for intervention design	PLoS ONE [Electronic Resource]	13	e0191189	1932-6203	https://journals.plos.org/plosone/article/file?id=10.1371/journal.pone.0191189&type=printable	https://dx.doi.org/10.1371/journal.pone.0191189
17792	Journal Article	EndNote Found PDF	Accurate	M. C. Kendall, E.;Mead, G.;Barber, M.;McAlpine, C.;Stott, D. J.;Boyd, K.;Murray, S. A.	2018	Outcomes, experiences and palliative care in major stroke: a multicentre, mixed-method, longitudinal study	CMAJ Canadian Medical Association Journal	190	E238-E246	1488-2329	https://www.cmaj.ca/content/cmaj/190/9/E238.full.pdf	https://dx.doi.org/10.1503/cmaj.170604
17798	Journal Article	EndNote Found PDF	Accurate	C. P. Kenner, J.;Ryan, D.	2015	Recommendations for palliative and bereavement care in the NICU: A family-centered integrative approach	Journal of Perinatology	35(S1)	S19-S23	0743-8346 1476-5543	http://www.nature.com/jp/index.html;https://www.nature.com/articles/jp2015145.pdf	https://dx.doi.org/10.1038/jp.2015.145
17799	Journal Article	EndNote Found PDF	Accurate - not version of record	K. B. Kenny, A.;Kirby, E.;Ridge, D.	2019	In one's own time: Contesting the temporality and linearity of bereavement	Health: an Interdisciplinary Journal for the Social Study of Health, Illness & Medicine	23	58-75	1461-7196		https://dx.doi.org/10.1177/1363459317724854
17802	Journal Article	EndNote Found PDF	Accurate	C. N. Kenten, N.;Gibson, F.;Flatley, M.;Jones, L.;Pearce, S.;Wong, G.;Black, K. M.;Haig, S.;Hough, R.;Hurlow, A.;Stirling, L. C.;Taylor, R. M.;Tookman, A.;Whelan, J.	2019	Understanding care when cure is not likely for young adults who face cancer: a realist analysis of data from patients, families and healthcare professionals	BMJ Open	9	e024397	2044-6055	https://bmjopen.bmj.com/content/bmjopen/9/1/e024397.full.pdf	https://dx.doi.org/10.1136/bmjopen-2018-024397
17804	Journal Article	EndNote Found PDF	Accurate	N. C.-S. Kentish-Barnes, Z.;Souppart, V.;Galon, M.;Champigneulle, B.;Thirion, M.;Gilbert, M.;Lesieur, O.;Renault, A.;Garrouste-Orgeas, M.;Argaud, L.;Venot, M.;Demoule, A.;Guisset, O.;Vinatier, I.;Troche, G.;Massot, J.;Jaber, S.;Bornstain, C.;Gaday, V.;Robert, R.;Rigaud, J. P.;Cinotti, R.;Adda, M.;Thomas, F.;Azoulay, E.	2017	It Was the Only Thing I Could Hold Onto, But...": Receiving a Letter of Condolence After Loss of a Loved One in the ICU: A Qualitative Study of Bereaved Relatives' Experience"	Critical Care Medicine	45	1965-1971	1530-0293		https://dx.doi.org/10.1097/CCM.0000000000002687
17805	Journal Article	EndNote Found PDF	Accurate	C. R. Ker	2018	A Comprehensive Update on Stillbirth Prevention: from Preconception to Postpartum, Individuals to Public Health Administrations	Current Obstetrics and Gynecology Reports	7(4)	172-178	2161-3303 (electronic) 2161-3303	http://www.springer.com/medicine/gynecology/journal/13669;https://link.springer.com/content/pdf/10.1007/s13669-018-0251-5.pdf	https://dx.doi.org/10.1007/s13669-018-0251-5
17807	Journal Article	EndNote Found PDF	Accurate	J. C. Kerns, M.;Cassidy, A.;Pearlson, G.;Mengesha, B.	2022	Abortion Stigma and Its Relationship with Grief, Post-traumatic Stress, and Mental Health-Related Quality of Life After Abortion for Fetal Anomalies	Women's health reports (New Rochelle, N.Y.)	3	385-394	2688-4844	http://www.epistemonikos.org/documents/4f3810c7fcf9699b1a2ede5cd633cd867c81d7b8;https://www.ncbi.nlm.nih.gov/pmc/articles/PMC8994429/pdf/whr.2021.0027.pdf	10.1089/whr.2021.0027
17813	Journal Article	EndNote Found PDF	Accurate	B. W. Kerstis, M.	2020	When Life Ceases-Relatives' Experiences When a Family Member Is Confirmed Brain Dead and Becomes a Potential Organ Donor-A Literature Review	SAGE Open Nursing	6	2377960820922030	2377-9608	https://www.ncbi.nlm.nih.gov/pmc/articles/PMC7774436/pdf/10.1177_2377960820922031.pdf	https://dx.doi.org/10.1177/2377960820922031
17816	Journal Article	EndNote Found PDF	Accurate	S. M. P. Khaled, C.;Bader, L.;Amro, I.;Al-Hamadi, Amha;Al Assi, M.;Ali, A. A. M.;Le Trung, K.;Diop, A.;Bellaj, T.;Al-Thani, M. H.;Woodruff, P. W.;Alabdulla, M.;Haddad, P. M.	2021	Prevalence and Potential Determinants of COVID-19 Vaccine Hesitancy and Resistance in Qatar: Results from a Nationally Representative Survey of Qatari Nationals and Migrants between December 2020 and January 2021		9	7	2076-393X	https://mdpi-res.com/d_attachment/vaccines/vaccines-09-00471/article_deploy/vaccines-09-00471.pdf?version=1620387837	https://dx.doi.org/10.3390/vaccines9050471
17823	Journal Article	EndNote Found PDF	Accurate	M. Khosravi	2020	Worden's task-based model for treating persistent complex bereavement disorder during the coronavirus disease-19 pandemic: A narrative review	Open Access Macedonian Journal of Medical Sciences	8(T1)	553-559	1857-9655 (electronic) 1857-9655	http://www.id-press.eu/mjms/;https://oamjms.eu/index.php/mjms/article/download/5502/5306	https://dx.doi.org/10.3889/oamjms.2020.5502
17824	Journal Article	EndNote Found PDF	Accurate	H. Kienzler	2022	SymptomSpeak: Women's Struggle for History and Health in Kosovo	Culture, Medicine & Psychiatry	46	739-760	1573-076X	https://link.springer.com/content/pdf/10.1007/s11013-021-09746-1.pdf	https://dx.doi.org/10.1007/s11013-021-09746-1
17825	Journal Article	EndNote Found PDF	Accurate	C. B. Killikelly, S.;Maercker, A.	2018	The Assessment of Grief in Refugees and Post-conflict Survivors: A Narrative Review of Etic and Emic Research	Frontiers in Psychology	9	1957	1664-1078	https://www.ncbi.nlm.nih.gov/pmc/articles/PMC6204364/pdf/fpsyg-09-01957.pdf	https://dx.doi.org/10.3389/fpsyg.2018.01957
17826	Journal Article	EndNote Found PDF	Accurate	C. M. Killikelly, A.	2017	Prolonged grief disorder for ICD-11: the primacy of clinical utility and international applicability	European Journal of Psychotraumatology	8	1476441	2000-8066	https://www.ncbi.nlm.nih.gov/pmc/articles/PMC5990943/pdf/zept-8-1476441.pdf	https://dx.doi.org/10.1080/20008198.2018.1476441
17829	Journal Article	EndNote Found PDF	Accurate	K. C. Kim, L.;Huang, A.;Weinberg, L.	2019	Bereavement practices employed by hospitals and medical practitioners toward attending funeral of patients: A systematic review	Medicine	98	e16692	1536-5964	https://www.ncbi.nlm.nih.gov/pmc/articles/PMC6739025/pdf/medi-98-e16692.pdf	https://dx.doi.org/10.1097/MD.0000000000016692
17831	Journal Article	EndNote Found PDF	Accurate	S. Y. H. D. V. Kim, R. G.;Peteet, J. R.	2016	Euthanasia and assisted suicide of patients with psychiatric disorders in the Netherlands 2011 to 2014	JAMA Psychiatry	73(4)	362-368	2168-622X	http://archpsyc.jamanetwork.com/data/Journals/PSYCH/935189/yoi150085.pdf	https://dx.doi.org/10.1001/jamapsychiatry.2015.2887
17833	Journal Article	EndNote Found PDF	Accurate	Y. C. Kim, Charles S.;Ting, Amanda	2019	Family Caregivers' Unmet Needs in Long-term Cancer Survivorship	Seminars in Oncology Nursing	35	380-383	0749-2081	https://search.ebscohost.com/login.aspx?direct=true&db=ccm&AN=137643715&site=ehost-live;https://www.ncbi.nlm.nih.gov/pmc/articles/PMC6660396/pdf/nihms-1532482.pdf	10.1016/j.soncn.2019.06.012
17834	Journal Article	EndNote Found PDF	Accurate	K. N. M. Kimani, S. A.;Grant, L.	2016	Spiritual issues of people living and dying with advanced heart failure in Kenya: a qualitative serial interview study	BMJ Global Health	1	e000077	2059-7908	https://gh.bmj.com/content/bmjgh/1/3/e000077.full.pdf	https://dx.doi.org/10.1136/bmjgh-2016-000077
17835	Journal Article	EndNote Found PDF	Accurate	K. N. M. Kimani, Scott A.;Grant, Liz	2018	Multidimensional needs of patients living and dying with heart failure in Kenya: a serial interview study	BMC Palliative Care	17	2023-01-01	1472-684X	https://search.ebscohost.com/login.aspx?direct=true&db=ccm&AN=128065839&site=ehost-live;https://bmcpalliatcare.biomedcentral.com/counter/pdf/10.1186/s12904-018-0284-6.pdf	10.1186/s12904-018-0284-6
17841	Journal Article	EndNote Found PDF	Inaccurate	L. M. L. King, A.;Hunt, J.	2022	Bereavement and children's mental health: recognising the effects of early parental loss	Nursing Children and Young People	34	22-27	2046-2344	https://journals.rcni.com/nursing-children-and-young-people/evidence-and-practice/applying-communication-skills-in-the-provision-of-familycentred-care-a-reflective-account-ncyp.2021.e1388/pdf	https://dx.doi.org/10.7748/ncyp.2021.e1388
17842	Journal Article	EndNote Found PDF	Accurate	M. L. King, R.;Jones, R.;Whitaker, H.;Petersen, I.	2017	Death following partner bereavement: A self-controlled case series analysis	PLoS ONE [Electronic Resource]	12	e0173870	1932-6203	https://journals.plos.org/plosone/article/file?id=10.1371/journal.pone.0173870&type=printable	https://dx.doi.org/10.1371/journal.pone.0173870
17843	Journal Article	EndNote Found PDF	Accurate	R. C. King, P.	2022	Exploring Young Millennials' Motivations for Grieving Death Through Social Media	Journal of Technology in Behavioral Science	7	567-577	2366-5963	https://www.ncbi.nlm.nih.gov/pmc/articles/PMC9411041/pdf/41347_2022_Article_275.pdf	https://dx.doi.org/10.1007/s41347-022-00275-1
17844	Journal Article	EndNote Found PDF	Accurate	R. V. B. King, F. M.;Walsh, L. E.;North, C. S.	2015	Competencies for Disaster Mental Health	Current Psychiatry Reports	17		1523-3812 1535-1645	http://www.springerlink.com/content/1523-3812/;https://link.springer.com/content/pdf/10.1007/s11920-015-0548-2.pdf	https://dx.doi.org/10.1007/s11920-015-0548-2
17846	Journal Article	EndNote Found PDF	Accurate	C. O. D. Kingdon, E.;Givens, J.;Turner, M.	2015	The Role of Healthcare Professionals in Encouraging Parents to See and Hold Their Stillborn Baby: A Meta-Synthesis of Qualitative Studies	PLoS ONE [Electronic Resource]	10	e0130059	1932-6203	https://journals.plos.org/plosone/article/file?id=10.1371/journal.pone.0130059&type=printable	https://dx.doi.org/10.1371/journal.pone.0130059
17848	Journal Article	EndNote Found PDF	Accurate	J. H. Kinley, J.;Stone, L.;Brazil, K.	2018	Family perceptions of care at the end of life in UK nursing care homes	Journal of Research in Nursing	23	203-217	1744-988X	https://www.ncbi.nlm.nih.gov/pmc/articles/PMC7932345/pdf/10.1177_1744987117753276.pdf	https://dx.doi.org/10.1177/1744987117753276
17849	Journal Article	EndNote Found PDF	Accurate	P. A. J. Kinser, N.;Amstadter, A. B.;Thacker, L. R.;Jones, E.;Moyer, S.;Rider, A.;Karjane, N.;Salisbury, A. L.	2021	Depression, Anxiety, Resilience, and Coping: The Experience of Pregnant and New Mothers during the First Few Months of the COVID-19 Pandemic	Journal of Women's Health	30(5)	654-664	1540-9996 1931-843X	https://www.liebertonline.com/jwh;https://www.liebertpub.com/doi/pdf/10.1089/jwh.2020.8866?download=true	https://dx.doi.org/10.1089/jwh.2020.8866
17850	Journal Article	EndNote Found PDF	Accurate	E. K. Kirby, K.;Broom, A.;MacArtney, J.;Good, P.	2018	The meaning and experience of bereavement support: A qualitative interview study of bereaved family caregivers	Palliative & Supportive Care	16	396-405	1478-9523	https://www.cambridge.org/core/services/aop-cambridge-core/content/view/196F2AB15D828FE022013CBA5EB9B8A0/S1478951517000475a.pdf/div-class-title-the-meaning-and-experience-of-bereavement-support-a-qualitative-interview-study-of-bereaved-family-caregivers-div.pdf	https://dx.doi.org/10.1017/S1478951517000475
17852	Journal Article	EndNote Found PDF	Accurate	K. E. Kirk, A.	2021	Insights into nurses' precarious emotional labour in the emergency department	Emergency Nurse	29	22-26	2047-8984	https://journals.rcni.com/emergency-nurse/evidence-and-practice/insights-into-nurses-precarious-emotional-labour-in-the-emergency-department-en.2020.e2039/pdf	https://dx.doi.org/10.7748/en.2020.e2039
17854	Journal Article	EndNote Found PDF	Accurate	M. A. Kirkman, Carmel;Graham, Jillian;Hickey, Martha;Hopper, John L.;Keogh, Louise;Winship, Ingrid;Fisher, Jane	2017	Meanings of abortion in context: accounts of abortion in the lives of women diagnosed with breast cancer	BMC Women's Health	17	2023-10-01	1472-6874	https://search.ebscohost.com/login.aspx?direct=true&db=ccm&AN=122385722&site=ehost-live;https://bmcwomenshealth.biomedcentral.com/counter/pdf/10.1186/s12905-017-0383-1.pdf	10.1186/s12905-017-0383-1
17855	Journal Article	EndNote Found PDF	Accurate	M. F. Kirkman, J.	2021	Promoting older women's mental health: Insights from Baby Boomers	PLoS ONE	16(1 January) (no pagination)		1932-6203 (electronic) 1932-6203	https://journals.plos.org/plosone/article/file?id=10.1371/journal.pone.0245186&type=printable	https://dx.doi.org/10.1371/journal.pone.0245186
17859	Journal Article	EndNote Found PDF	Accurate	N. J. Kitchiner	2015	Review of Care of military service members, veterans, and their families	The British Journal of Psychiatry	207	180	0007-1250 1472-1465	https://www.cambridge.org/core/services/aop-cambridge-core/content/view/B29EEDA442E98519D1124DA47391C9CE/S0007125000238944a.pdf/div-class-title-span-class-italic-care-of-military-service-members-veterans-and-their-families-span-edited-by-stephen-j-cozza-matthew-n-goldenberg-and-robert-j-ursano-american-psychiatric-publishing-2014-32-00-pb-352-pp-isbn-9781585624249-div.pdf	https://dx.doi.org/10.1192/bjp.bp.114.153114
17866	Journal Article	EndNote Found PDF	Accurate	R. M. Kleinpell, M.;Good, V. S.;Gozal, D.;Sessler, C. N.	2020	The Critical Nature of Addressing Burnout Prevention: Results From the Critical Care Societies Collaborative's National Summit and Survey on Prevention and Management of Burnout in the ICU	Critical Care Medicine	48	249-253	1530-0293	https://www.ncbi.nlm.nih.gov/pmc/articles/PMC6980420/pdf/nihms-1535164.pdf	https://dx.doi.org/10.1097/CCM.0000000000003964
17868	Journal Article	EndNote Found PDF	Accurate	D. M. P. Klotz, R. S.	2018	Low mood, visual hallucinations, and falls - heralding the onset of rapidly progressive probable sporadic Creutzfeldt-Jakob disease in a 73-year old: a case report	Journal of Medical Case Reports [Electronic Resource]	12	128	1752-1947	https://jmedicalcasereports.biomedcentral.com/counter/pdf/10.1186/s13256-018-1649-4.pdf	https://dx.doi.org/10.1186/s13256-018-1649-4
17874	Journal Article	EndNote Found PDF	Accurate	K. K. Knighting, J.;Silverio, S. A.;Shaw, B. N. J.	2019	A Network Approach to Neonatal Palliative Care Education: Impact on Knowledge, Efficacy, and Clinical Practice	Journal of Perinatal & Neonatal Nursing	33	350-360	1550-5073		https://dx.doi.org/10.1097/JPN.0000000000000437
17877	Journal Article	EndNote Found PDF	Accurate	E. M. J. Kochen, F.;Boelen, P. A.;Deben, L. M. A.;Fahner, J. C.;van den Hoogen, A.;Teunissen, Sccm;Geleijns, K.;Kars, M. C.	2020	When a child dies: a systematic review of well-defined parent-focused bereavement interventions and their alignment with grief- and loss theories	BMC Palliative Care	19	28	1472-684X	https://bmcpalliatcare.biomedcentral.com/counter/pdf/10.1186/s12904-020-0529-z.pdf	https://dx.doi.org/10.1186/s12904-020-0529-z
17879	Journal Article	EndNote Found PDF	Accurate	E. M. Koert, G. M. H.;Sylvest, R.;Krog, M. C.;Kolte, A. M.;Schmidt, L.;Nielsen, H. S.	2019	Recurrent pregnancy loss: couples' perspectives on their need for treatment, support and follow up	Human Reproduction	34(2)	291-296	0268-1161 1460-2350	http://humrep.oxfordjournals.org/;https://watermark.silverchair.com/dey362.pdf?token=AQECAHi208BE49Ooan9kkhW_Ercy7Dm3ZL_9Cf3qfKAc485ysgAAA3kwggN1BgkqhkiG9w0BBwagggNmMIIDYgIBADCCA1sGCSqGSIb3DQEHATAeBglghkgBZQMEAS4wEQQMNWqQRfFkjyIsqhvHAgEQgIIDLF5-Mymdj3F3DN-Ggdu0jMrR7MdF0rSSMiUYsf1W0F2kVSpr1nLxfa-5jb584vKQ-Klu4d4Dn4_zdufoz0fR20ABsO8vvczHHvtu4QLhPPxBLM0ajL3FpEM9ePWwjCLn2DBx1echGhObLsujJwUo9o9KM-ETUf…	https://dx.doi.org/10.1093/humrep/dey362
17880	Journal Article	EndNote Found PDF	Accurate	J. Y. Koffman, E.;Murtagh, F.;Yi, D.;Gao, W.;Barclay, S.;Pickles, A.;Higginson, I.;Johnson, H.;Wilson, R.;Bailey, S.;Ewart, C.;Evans, C.	2019	The AMBER care bundle for hospital inpatients with uncertain recovery nearing the end of life: the ImproveCare feasibility cluster RCT	Health Technology Assessment (Winchester, England)	23	1-150	2046-4924	https://njl-admin.nihr.ac.uk/document/download/2030732	https://dx.doi.org/10.3310/hta23550
17886	Journal Article	EndNote Found PDF	Accurate	J. K. Kong, A.;Goldberg, J.;Schroepfer, T.	2021	Caregiving for Parents Who Harmed You: A Conceptual Review	Clinical Gerontologist	44	507-519	1545-2301	https://www.ncbi.nlm.nih.gov/pmc/articles/PMC8490312/pdf/nihms-1706485.pdf	https://dx.doi.org/10.1080/07317115.2021.1920531
17888	Journal Article	EndNote Found PDF	Accurate	N. Kontos	2015	Review of Is evidence-based psychiatry ethical?	The Journal of Clinical Psychiatry	76	e898	0160-6689	https://www.psychiatrist.com/read-pdf/9911/	https://dx.doi.org/10.4088/JCP.15bk09890
17894	Journal Article	EndNote Found PDF	Accurate	A. F. Koster, Anthony Vincent	2021	Investigating modes of being in the world: An introduction to phenomenologically grounded qualitative research	Phenomenology and the Cognitive Sciences		No Pagination Specified	1568-7759 1572-8676	https://link.springer.com/content/pdf/10.1007/s11097-020-09723-w.pdf	https://dx.doi.org/10.1007/s11097-020-09723-w
17897	Journal Article	EndNote Found PDF	Accurate	T. S. Koyauchi, Y.;Sato, K.;Hozumi, H.;Karayama, M.;Furuhashi, K.;Fujisawa, T.;Enomoto, N.;Nakamura, Y.;Inui, N.;Yokomura, K.;Imokawa, S.;Nakamura, H.;Morita, T.;Suda, T.	2021	Quality of dying and death in patients with interstitial lung disease compared with lung cancer: an observational study	Thorax	76	248-255	1468-3296	https://thorax.bmj.com/content/thoraxjnl/76/3/248.full.pdf	https://dx.doi.org/10.1136/thoraxjnl-2020-215917
17900	Journal Article	EndNote Found PDF	Accurate - not version of record	E. Krainitzki	2015	Ghosted images: old lesbians on screen	Journal of Lesbian Studies	19	13-26	1540-3548	https://eprints.glos.ac.uk/1238/1/Ghosted%20Images%20Old%20Lesbians%20on%20Screen.pdf	https://dx.doi.org/10.1080/10894160.2015.959871
17901	Journal Article	EndNote Found PDF	Accurate	M. V. Kranendonk, Floris;van Heelsum, Anja	2018	Unpacking" the identity-to-politics link: The effects of social identification on voting among Muslim immigrants in Western Europe"	Political Psychology	39	43-67	0162-895X 1467-9221		https://dx.doi.org/10.1111/pops.12397
17902	Journal Article	EndNote Found PDF	Accurate	A. L. S. Kratz, Angelle M.;Brickell, Tracey A.;Lange, Rael T.;Carlozzi, Noelle E.	2017	Traumatic brain injury caregivers: A qualitative analysis of spouse and parent perspectives on quality of life	Neuropsychological Rehabilitation	27	16-37	0960-2011	https://search.ebscohost.com/login.aspx?direct=true&db=ccm&AN=119026867&site=ehost-live;https://www.ncbi.nlm.nih.gov/pmc/articles/PMC4673040/pdf/nihms-689057.pdf	10.1080/09602011.2015.1051056
17903	Journal Article	EndNote Found PDF	Accurate	O. G. Kravdal, E.	2016	Health effects of parental deaths among adults in Norway: Purchases of prescription medicine before and after bereavement	SSM - Population Health	2	868-875	2352-8273	https://www.ncbi.nlm.nih.gov/pmc/articles/PMC5404113/pdf/main.pdf	https://dx.doi.org/10.1016/j.ssmph.2016.10.013
17908	Journal Article	EndNote Found PDF	Accurate	M. Y. Kristiansen, Tarek;Hassani, Amani;Sheikh, Aziz	2016	Experiencing loss: A Muslim widow's bereavement narrative	Journal of Religion and Health	55	226-240	0022-4197 1573-6571	https://link.springer.com/content/pdf/10.1007/s10943-015-0058-x.pdf	https://dx.doi.org/10.1007/s10943-015-0058-x
17914	Journal Article	EndNote Found PDF	Accurate	A. M. S. Krooupa, P.;McKeever, S.;Seddon, K.;Davis, S.;Sampson, E. L.;Tookman, A.;Martin, J.;Nambisan, V.;Vivat, B.	2022	Do palliative care patients and relatives think it would be acceptable to use Bispectral index (BIS) technology to monitor palliative care patients' levels of consciousness? A qualitative exploration with interviews and focus groups for the I-CAN-CARE research programme	BMC Palliative Care	21	86	1472-684X	https://bmcpalliatcare.biomedcentral.com/counter/pdf/10.1186/s12904-022-00949-w.pdf	https://dx.doi.org/10.1186/s12904-022-00949-w
17916	Journal Article	EndNote Found PDF	Accurate - not version of record	J. Krueger	2018	Musical scaffolding and the pleasure of sad music: Comment on An integrative review of the enjoyment of sadness associated with music" by Tuomas Eerola et al"	Physics of life reviews	25	134-135	1873-1457 (electronic) 1873-1457		https://dx.doi.org/10.1016/j.plrev.2018.01.010
17918	Journal Article	EndNote Found PDF	Accurate	N. S. Krzyzaniak, Anna Mae;Bakhit, Mina;Bryant, A. N. N.;Taylor, Marianne;Mar, Chris Del	2021	Impact of the COVID-19 pandemic on the Australian residential aged care facility (RACF) workforce	Australian Journal of Advanced Nursing	38	47-58	0813-0531	https://search.ebscohost.com/login.aspx?direct=true&db=ccm&AN=152131744&site=ehost-live;https://www.ajan.com.au/index.php/AJAN/article/download/490/117	10.37464/2020.383.490
17922	Journal Article	EndNote Found PDF	Accurate	N. R. Kuit, Elizabeth H.	2021	A rapid review of non-death bereavement interventions for children in alternative care	Child & Adolescent Social Work Journal		No Pagination Specified	0738-0151 1573-2797	https://link.springer.com/content/pdf/10.1007/s10560-021-00757-w.pdf	https://dx.doi.org/10.1007/s10560-021-00757-w
17923	Journal Article	EndNote Found PDF	Accurate	M. Z. Kukulskiene, N.	2022	Postnatal Depression and Post-Traumatic Stress Risk Following Miscarriage	International Journal of Environmental Research & Public Health [Electronic Resource]	19	27	1660-4601	https://mdpi-res.com/d_attachment/ijerph/ijerph-19-06515/article_deploy/ijerph-19-06515.pdf?version=1653633636	https://dx.doi.org/10.3390/ijerph19116515
17927	Journal Article	EndNote Found PDF	Accurate	A. M. S.-W. Kunzler, J.;Stoll, M.;Mancini, A. L.;Lehmann, S.;Blessin, M.;Gilan, D.;Helmreich, I.;Hufert, F.;Lieb, K.	2021	Mental health and psychosocial support strategies in highly contagious emerging disease outbreaks of substantial public concern: A systematic scoping review	PLoS ONE	16(2 February) (no pagination)		1932-6203 (electronic) 1932-6203	https://journals.plos.org/plosone/article/file?id=10.1371/journal.pone.0244748&type=printable	https://dx.doi.org/10.1371/journal.pone.0244748
17930	Journal Article	EndNote Found PDF	Accurate	N. C. Kupeli, Bridget;Tamura-Rose, Gabrielle;Schofield, Guy;Webber, Natalie;Hicks, Stephanie E.;Floyd, Theodore;Vivat, Bella;Sampson, Elizabeth L.;Stone, Patrick;Aspden, Trefor	2019	Authors' reply to Montoya et al. comment on: Tools measuring quality of death, dying, and care, completed after death: Systematic review of psychometric properties""	The Patient: Patient-Centered Outcomes Research	12	169	1178-1653 1178-1661	https://link.springer.com/content/pdf/10.1007/s40271-018-0351-3.pdf	https://dx.doi.org/10.1007/s40271-018-0351-3
17935	Journal Article	EndNote Found PDF	Accurate	C. Y. C. Kustanti, H.;Kang, X. L.;Pien, L. C.;Chen, R.;Tsai, H. T.;Chou, K. R.	2022	Anticipatory grief prevalence among caregivers of persons with a life-threatening illness: A meta-analysis	BMJ supportive & palliative care	11	11	2045-4368	https://spcare.bmj.com/content/bmjspcare/early/2022/02/10/bmjspcare-2021-003338.full.pdf	https://dx.doi.org/10.1136/bmjspcare-2021-003338
17937	Journal Article	EndNote Found PDF	Accurate	D. E. Kwesiga, L.;Orach, C. G.;Tawiah, C.;Imam, M. A.;Fisker, A. B.;Enuameh, Y.;Lawn, J. E.;Blencowe, H.;Waiswa, P.;Bradby, H.;Malqvist, M.	2022	Adverse pregnancy outcome disclosure and women's social networks: a qualitative multi-country study with implications for improved reporting in surveys	BMC Pregnancy & Childbirth	22	292	1471-2393	https://bmcpregnancychildbirth.biomedcentral.com/counter/pdf/10.1186/s12884-022-04622-1.pdf	https://dx.doi.org/10.1186/s12884-022-04622-1
17944	Journal Article	EndNote Found PDF	Accurate	J. O. Lachal, M.;Sibeoni, J.;Moro, M. R.;Revah-Levy, A.	2015	Metasynthesis of youth suicidal behaviours: Perspectives of youth, parents, and health care professionals	PLoS ONE	10(5) (no pagination)		1932-6203 (electronic) 1932-6203	http://www.plosone.org/article/fetchObject.action?uri=info:doi/10.1371/journal.pone.0127359&representation=PDF;https://journals.plos.org/plosone/article/file?id=10.1371/journal.pone.0127359&type=printable	https://dx.doi.org/10.1371/journal.pone.0127359
17947	Journal Article	EndNote Found PDF	Accurate	C. M. Lafarge, K.;Breeze, A. C.;Fox, P.	2017	Pregnancy termination for fetal abnormality: are health professionals' perceptions of women's coping congruent with women's accounts?	BMC Pregnancy & Childbirth	17	60	1471-2393	https://bmcpregnancychildbirth.biomedcentral.com/counter/pdf/10.1186/s12884-017-1238-3.pdf	https://dx.doi.org/10.1186/s12884-017-1238-3
17949	Journal Article	EndNote Found PDF	Accurate - not version of record	C. U. Lafarge, Lee;Mitchell, Kathryn;Fox, Pauline	2020	The role of rumination in adjusting to termination of pregnancy for fetal abnormality: Rumination as a predictor and mediator of posttraumatic growth	Psychological Trauma: Theory, Research, Practice, and Policy	12	101-109	1942-9681 1942-969X		https://dx.doi.org/10.1037/tra0000440
17952	Journal Article	EndNote Found PDF	Accurate	C. K. K. B. Lam, J.;Finlayson, J.;Todd, S.;Taggart, L.;Boaz, A.;Tuffrey-Wijne, I.	2021	Maximising engagement and participation of intellectual disability staff in research: Insights from conducting a UK-wide survey	Journal of Intellectual Disabilities	25	554-566	1744-6309	https://www.ncbi.nlm.nih.gov/pmc/articles/PMC8649423/pdf/10.1177_1744629520924141.pdf	https://dx.doi.org/10.1177/1744629520924141
17953	Journal Article	EndNote Found PDF	Accurate	L. A. F. Langner, F. F.	2020	After the Burden Is Lifted: Caregivers' Recovery of Life Satisfaction After the Death or Recovery of a Spouse	Journals of Gerontology Series B-Psychological Sciences & Social Sciences	75	2170-2180	1758-5368	https://watermark.silverchair.com/gbz117.pdf?token=AQECAHi208BE49Ooan9kkhW_Ercy7Dm3ZL_9Cf3qfKAc485ysgAAA5YwggOSBgkqhkiG9w0BBwagggODMIIDfwIBADCCA3gGCSqGSIb3DQEHATAeBglghkgBZQMEAS4wEQQMUIhfUIDOxfJ8YDeGAgEQgIIDSeoahIt56-G1Fvz3dnqFmplE7tPrmeP3tJpOczKArHzELQdrtAyHoK-J_Sqs0-Ydwwp8VL-rN28rXJlssF-iHC2_sJ8SZRteztIAKQMSc4kNGkCewp4JtoTteyfC2G31BJI2i5zH67gm5HTR0r0LCW7GldqkOEeGT7kcf08jQwQyWsY8Yw4xPQFqasSd4oIW…	https://dx.doi.org/10.1093/geronb/gbz117
17954	Journal Article	EndNote Found PDF	Accurate	C. M. Laranjeira, D.;Salci, M. A.;Carreira, L.;Covre, E.;Jaques, A.;Cuman, R. N.;Marcon, S.;Querido, A.	2022	A Scoping Review of Interventions for Family Bereavement Care during the COVID-19 Pandemic	Behavioral sciences	12	19	2076-328X	https://mdpi-res.com/d_attachment/behavsci/behavsci-12-00155/article_deploy/behavsci-12-00155.pdf?version=1652943447	https://dx.doi.org/10.3390/bs12050155
17762	Journal Article	EndNote Found PDF UNIQUE	Accurate	M. J. Katisi, Philip;Dikolobe, Olebogeng;Moeti, Onkarabile;Brisson, Joshua;Ungar, Michael	2019	Fostering Resilience in Children Who have been Orphaned: Preliminary Results from the Botswana Balekane EARTH Program	Child & Youth Care Forum	48	585-601	1053-1890	https://www.proquest.com/docview/2191720736?accountid=15181&bdid=23927&_bd=ymJF8H7xx38yQ9%2FLHbV46VbViug%3D;https://link.springer.com/content/pdf/10.1007/s10566-019-09497-6.pdf
17779	Journal Article	EndNote Found PDF UNIQUE	Accurate	M. R. P. Keighley, Y.;Bradshaw, E.;Hayes, J.;Keighley, D. M.;Webb, S.	2016	The social, psychological, emotional morbidity and adjustment techniques for women with anal incontinence following Obstetric Anal Sphincter Injury: use of a word picture to identify a hidden syndrome	BMC Pregnancy & Childbirth	16	275	1471-2393	https://bmcpregnancychildbirth.biomedcentral.com/counter/pdf/10.1186/s12884-016-1065-y.pdf
17787	Journal Article	EndNote Found PDF UNIQUE	Accurate	F. Kelly	2018	Review: Family perceptions of care at the end of life in UK nursing care homes	Journal of Research in Nursing	23	218-219	1744-9871 1744-988X	https://www.ncbi.nlm.nih.gov/pmc/articles/PMC7932360/pdf/10.1177_1744987117753478.pdf
17839	Journal Article	EndNote Found PDF UNIQUE	Accurate	B. M. M. S. C. King, Dawn C. PhD;Taylor, Miles G. PhD	2019	Depressive Symptoms and the Buffering Effect of Resilience on Widowhood by Gender	The Gerontologist	59	1122	169013	https://www.proquest.com/docview/2318637880?accountid=15181&bdid=23927&_bd=fy0vt7fl0mqToIln%2FUt%2Fnj8kNwc%3D;https://watermark.silverchair.com/gny115.pdf?token=AQECAHi208BE49Ooan9kkhW_Ercy7Dm3ZL_9Cf3qfKAc485ysgAAA4gwggOEBgkqhkiG9w0BBwagggN1MIIDcQIBADCCA2oGCSqGSIb3DQEHATAeBglghkgBZQMEAS4wEQQMEJg5qhdCJVT5zTjXAgEQgIIDOxRC-0z3uMU-2DJoF6WJMNMTGVz3DI1kmaRqfo1OVoBYvwp7peftszrP9v-0kvXt03prSQY0sUJk1Ur_TO…
17872	Journal Article	EndNote Found PDF UNIQUE	Accurate	N. D. S. M. Knhis, S. R.;Magalhaes, A. L. P.;Ramos, S. F.;Sell, C. T.;Koerich, C.;Brehmer, L. C. F.	2021	Family interview for organ and tissue donation: good practice assumptions	Revista Brasileira de Enfermagem	74	e20190206	1984-0446	https://www.scielo.br/j/reben/a/vVSBrJvXzBz5x6dbk355qDR/?lang=en&format=pdf	https://dx.doi.org/10.1590/0034-7167-2019-0206
17718	Journal Article	EndNote Not Found	UoY Access: Science Direct	K. S. D. Kamp, H.	2019	Retraction notice to How many bereaved people hallucinate about their loved one? A systematic review and meta-analysis of bereavement hallucinations" [JAD 243C (2018) 463-476]"	Journal of Affective Disorders	250	447	1573-2517	https://www.sciencedirect.com/science/article/pii/S0165032719305191?via%3Dihub	https://dx.doi.org/10.1016/j.jad.2019.02.067
17719	Journal Article	EndNote Not Found	Open Access: Science Direct	K. S. D. Kamp, H.	2019	How many bereaved people hallucinate about their loved one? A systematic review and meta-analysis of bereavement hallucinations	Journal of Affective Disorders	243	463-476	1573-2517	https://www.sciencedirect.com/science/article/pii/S0165032718301551?via%3Dihub	https://dx.doi.org/10.1016/j.jad.2018.09.039
17740	Journal Article	EndNote Not Found	No Access	M. K. Karlsson, Anne	2021	Nurses as Human Beings in End-of-Life Care—A Tentative Theory Model	International Journal for Human Caring	25	131-141	1091-5710	https://search.ebscohost.com/login.aspx?direct=true&db=ccm&AN=152225742&site=ehost-live;https://connect.springerpub.com/content/sgrijhc/25/2/131	10.20467/HumanCaring-D-20-00028
17774	Journal Article	EndNote Not Found	Open Access: Science Direct	R. M. C. Keall, J. M.;Butow, P. N.	2015	Therapeutic life review in palliative care: a systematic review of quantitative evaluations	Journal of Pain & Symptom Management	49	747-61	1873-6513	https://www.sciencedirect.com/science/article/pii/S0885392414004709?via%3Dihub	https://dx.doi.org/10.1016/j.jpainsymman.2014.08.015
17795	Journal Article	EndNote Not Found	UoY Access: Science Direct	B. C. Kennedy, R.;Valdimarsdottir, U.;Montgomery, S.;Fang, F.;Fall, K.	2018	Childhood Bereavement and Lower Stress Resilience in Late Adolescence	Journal of Adolescent Health	63	108-114	1879-1972	https://www.sciencedirect.com/science/article/pii/S1054139X18300843?via%3Dihub	https://dx.doi.org/10.1016/j.jadohealth.2018.02.002
17817	Journal Article	EndNote Not Found	No Access	D. S. Khalid	2019	End of Life Care: The Islamic Perspective	Journal of Cognitive Psychotherapy	33(4)	254-259	0889-8391 1938-887X	http://www.ingentaconnect.com/content/springer/jcogp;https://connect.springerpub.com/content/sgrijhc/23/3/254	https://dx.doi.org/10.20467/1091-5710.23.3.254
17840	Journal Article	EndNote Not Found	No Access	J. P. King, Brooke;Stuhl, Amanda;Nelson, Rhonda	2016	Scrapbooking as an Intervention to Enhance Coping in Individuals Experiencing Grief and Loss	Therapeutic Recreation Journal	50	181-185	0040-5914	https://search.ebscohost.com/login.aspx?direct=true&db=ccm&AN=115473327&site=ehost-live;https://js.sagamorepub.com/index.php/trj/article/view/7308	10.18666/trj-2016-v50-i2-7308
17865	Journal Article	EndNote Not Found	UoY Access: Science Direct	A. Kleinman	2016	Caring for memories	Lancet (London, England)	387(10038)	2596-2597	1474-547X (electronic) 1474-547X	https://www.sciencedirect.com/science/article/pii/S0140673616308534?via%3Dihub	http://dx.doi.org/10.1016/S0140-6736(16)30853-4
17870	Journal Article	EndNote Not Found	UoY Access: Science Direct	Z. B. B. Klurfeld, T.;Sanderson, W. C.;Ward-Ciesielski, E. F.	2020	Comparing the nature of grief and growth in bereaved, divorced, and unemployed individuals	Journal of Affective Disorders	274	1126-1133	1573-2517	https://www.sciencedirect.com/science/article/pii/S0165032720305073?via%3Dihub	https://dx.doi.org/10.1016/j.jad.2020.06.008
17881	Journal Article	EndNote Not Found	Open Access: Science Direct	C. S. M. Kogan, M.;Rebello, T. J.;Keeley, J. W.;Kulygina, M.;Matsumoto, C.;Robles, R.;Huang, J.;Zhong, N.;Chakrabarti, S.;Figueira, M. L.;Stein, D. J.;Strakowski, S. M.;Garcia-Pacheco, J. A.;Burns, S.;Montoya, M.;Andrade, L.;Ayuso-Mateos, J. L.;Arango, I.;Balhara, Y. P. S.;Bryant, R.;Cournos, F.;Porto, J. A. D.;Meyer, T. D.;Medina-Mora, M. E.;Gureje, O.;First, M. B.;Gaebel, W.;Khoury, B.;Krasnov,…	2021	A global field study of the international classification of diseases (ICD-11) mood disorders clinical descriptions and diagnostic guidelines	Journal of Affective Disorders	295	1138-1150	0165-0327 1573-2517	https://www.elsevier.com/locate/jad;https://www.sciencedirect.com/science/article/pii/S0165032721008557?via%3Dihub	https://dx.doi.org/10.1016/j.jad.2021.08.050
17898	Journal Article	EndNote Not Found	UoY Access: Science Direct	M. F. Kraemer, H.;Dame, T.;Musshoff, F.;Halter, S.;Mogler, L.;Hess, C.;Madea, B.;Maas, A.	2019	Mono-/polyintoxication with 5F-ADB: A case series	Forensic science international	301	e29-e37	1872-6283	http://www.epistemonikos.org/documents/24e01721827af1d70147c6a76a93bf8c971dbbec;https://www.sciencedirect.com/science/article/pii/S0379073819302026?via%3Dihub	10.1016/j.forsciint.2019.05.017
17906	Journal Article	EndNote Not Found	No Access	L. K. Kreutzer, Volker	2020	Belastungsbezogene Störungen in der Rehabilitation	Rehabilitation	59	237-250	0034-3536	https://search.ebscohost.com/login.aspx?direct=true&db=ccm&AN=145323770&site=ehost-live;https://www.thieme-connect.com/products/ejournals/abstract/10.1055/a-1115-8520	10.1055/a-1115-8520
17913	Journal Article	EndNote Not Found	No Access	T. M. Krones, S.	2017	Quality of life and quality of death - bridging gaps to the access to palliative care services in Switzerland. [German] Gute lebensund sterbensqualitat versorgung und versorgungslucken von palliative care in der Schweiz	Therapeutische Umschau	74(1)	805-811	0040-5930 1664-2864	http://econtent.hogrefe.com/doi/pdf/10.1024/0040-5930/a000872;https://econtent.hogrefe.com/doi/10.1024/0040-5930/a000872	https://dx.doi.org/10.1024/0040-5930/a000872
17919	Journal Article	EndNote Not Found	UoY Access: Science Direct	K. T. Kuberska, Sarah	2019	The presence of absence: Tensions and frictions of pregnancy losses-An introduction	Women's Studies International Forum	74	91-93	0277-5395 1879-243X	https://www.sciencedirect.com/science/article/pii/S0277539519301530?via%3Dihub	https://dx.doi.org/10.1016/j.wsif.2019.03.009
17924	Journal Article	EndNote Not Found	No Access	M. M. Kumar, S.;Mandal, U. K.	2022	An Updated Account on Formulations and Strategies for the Treatment of Burn Infection - A Review	Current Pharmaceutical Design	28(18)	1480-1492	1381-6128 1873-4286	http://www.eurekaselect.com/606/journal/current-pharmaceutical-design;https://www.eurekaselect.com/article/123778	https://dx.doi.org/10.2174/1381612828666220519145859
17928	Journal Article	EndNote Not Found	No Access	S. C. C. Kuo, W. C.;Chen, J. S.;Chang, W. C.;Chiang, M. C.;Hou, M. M.;Tang, S. T.	2017	Longitudinal Changes in and Modifiable Predictors of the Prevalence of Severe Depressive Symptoms for Family Caregivers of Terminally Ill Cancer Patients over the First Two Years of Bereavement	Journal of palliative medicine	20	15-22	1557-7740	http://www.epistemonikos.org/documents/4960a0a070d6e6442b674994d6f4f9e2e79695a1;https://www.liebertpub.com/doi/10.1089/jpm.2016.0116?url_ver=Z39.88-2003&rfr_id=ori:rid:crossref.org&rfr_dat=cr_pub 0pubmed	10.1089/jpm.2016.0116
17932	Journal Article	EndNote Not Found	No Access	A. N. Kusakabe, A. S.;Hirano, K.;Ikenaga, K.;Saitou, N.;Mikan, H.;Okita, M.;Inamori, M.;Morita, T.	2016	Death Pronouncements: Recommendations Based on a Survey of Bereaved Family Members	Journal of Palliative Medicine	19(6)	646-651	1096-6218 1557-7740	https://www.liebertonline.com/jpm;https://www.liebertpub.com/doi/10.1089/jpm.2015.0333	https://dx.doi.org/10.1089/jpm.2015.0333
17934	Journal Article	EndNote Not Found	UoY Access: Science Direct	C. Y. C. Kustanti, H.;Kang, X. L.;Liu, D.;Pien, L. C.;Jen, H. J.;Shen, S. H.;Chen, J. H.;Chou, K. R.	2021	Evaluation of the performance of instruments to diagnose grief disorders: A diagnostic meta-analysis	International Journal of Nursing Studies	120	103972	1873-491X	https://www.sciencedirect.com/science/article/pii/S0020748921001176?via%3Dihub	https://dx.doi.org/10.1016/j.ijnurstu.2021.103972
17955	Journal Article	EndNote Not Found	UoY Access: Science Direct	J. A.-S. Lasselin, E.;Jan-Sebastian, G.	2016	Well-being and immune response: A multi-system perspective	Current Opinion in Pharmacology	29	34-41	1471-4892 1471-4973	https://www.sciencedirect.com/science/article/pii/S1471489216300479?via%3Dihub	https://dx.doi.org/10.1016/j.coph.2016.05.003
17773	Journal Article	EndNote Not Found UNIQUE	Open Access: Science Direct	E. M. Kaye, Daniel;Lyman, Joanna;Cunningham, Melody	2016	Palliation Beyond Death: Face-to-Face Interdisciplinary Postmortem Review as a Tool to Mitigate Complicated Bereavement and Promote Legacy Building (FR456)	Journal of Pain & Symptom Management	51	369-369	0885-3924	https://search.ebscohost.com/login.aspx?direct=true&db=ccm&AN=112551387&site=ehost-live;https://www.sciencedirect.com/science/article/pii/S0885392415008702?via%3Dihub	10.1016/j.jpainsymman.2015.12.231
17777	Journal Article	EndNote Not Found UNIQUE	Open Access: Science Direct	J. W. R. Keeley, G. M.;Roberts, M. C.;Evans, S. C.;Robles, R.;Matsumoto, C.;Brewin, C. R.;Cloitre, M.;Perkonigg, A.;Rousseau, C.;Gureje, O.;Lovell, A. M.;Sharan, P.;Maercker, A.	2016	Disorders specifically associated with stress: A case-controlled field study for ICD-11 mental and behavioural disorders	International Journal of Clinical & Health Psychology	16	109-127	2174-0852	https://www.sciencedirect.com/science/article/pii/S169726001500085X?via%3Dihub	https://dx.doi.org/10.1016/j.ijchp.2015.09.002
17896	Journal Article	EndNote Not Found UNIQUE	UoY Access: Project Muse	C. Kousky	2016	Impacts of Natural Disasters on Children	Future of Children	26	73-92	1054-8289	https://search.ebscohost.com/login.aspx?direct=true&db=ccm&AN=115260066&site=ehost-live;https://muse.jhu.edu/article/641235	10.1353/foc.2016.0004
17904	Journal Article	EndNote Not Found UNIQUE	Open Access: Science Direct	M. E. P. Kret, E.;Sterck, E. H. M.;Clay, Z.	2020	Emotional expressions in human and non-human great apes	Neuroscience and Biobehavioral Reviews	115	378-395	0149-7634 1873-7528	https://www.elsevier.com/locate/neubiorev;https://www.sciencedirect.com/science/article/pii/S0149763419304749?via%3Dihub	https://dx.doi.org/10.1016/j.neubiorev.2020.01.027
17921	Journal Article	EndNote Not Found UNIQUE	Open Access: Science Direct	O. M. Kuforiji, T. A.;Lovell, K.	2022	Women's experiences of care and support following perinatal death in high burden countries: A metasynthesis	Women & Birth: Journal of the Australian College of Midwives	1	1	1878-1799	https://www.sciencedirect.com/science/article/pii/S1871519222002992?via%3Dihub	https://dx.doi.org/10.1016/j.wombi.2022.07.170
17713	Journal Article	EndNote Not Found	No Access	Kamalamani	2017	Bereavement: Personal experiences and clinical reflections	Psychotherapy & Politics International	15	n/a-N.PAG	1476-9263	https://search.ebscohost.com/login.aspx?direct=true&db=ccm&AN=126406292&site=ehost-live	10.1002/ppi.1431
17714	Journal Article	EndNote Not Found	N/A	R. M. S. W. S. S. A. S. M. J. P. V. Kamaldeep Bhui		Therapeutic communications in black and minority ethnic populations: a synthesis of the evidence base
17717	Journal Article	EndNote Not Found	UoY Access: Sage Journals	C. S. Kamis, A.;Copeland, M.	2022	Parental Death and Mid-adulthood Depressive Symptoms: The Importance of Life Course Stage and Parent's Gender	Journal of health and social behavior	63(2)	250-265	2150-6000 (electronic) 2150-6000		https://dx.doi.org/10.1177/00221465211061120
17723	Journal Article	EndNote Not Found	UoY Access: Wiley	A. Kane	2019	'How Can Anyone Live Like That?' Exploring the Conscious and Unconscious Implications for Disabled People of any Change in Assisted Suicide Law	British Journal of Psychotherapy	35(2)	195-214	0265-9883 1752-0118	http://onlinelibrary.wiley.com/journal/10.1111/(ISSN)1752-0118	https://dx.doi.org/10.1111/bjp.12447
17724	Journal Article	EndNote Not Found	N/A	J. S. A. S. V. R. Kannan Ganeshan Kallapiran		Effectiveness of interventions in promoting resilience in children and adolescents exposed to interpersonal adversities: Umbrella review
17725	Journal Article	EndNote Not Found	No Access	G. S. Kao	2018	It hurts to move (on): A family's experience with chronic pain, grief, and healing	Families, Systems & Health: The Journal of Collaborative Family HealthCare	36	252-254	1091-7527	https://search.ebscohost.com/login.aspx?direct=true&db=ccm&AN=130325811&site=ehost-live	10.1037/fsh0000351
17726	Journal Article	EndNote Not Found	UoY Access: Taylor & Francis	S. J. M. Kaplan, O'Brien Kimberley H.	2015	Training and supervision of counselors at a residential grief camp				0160-9513	http://www.scie-socialcareonline.org.uk/training-and-supervision-of-counselors-at-a-residential-grief-camp/r/a1CG0000003aEEeMAM
17728	Journal Article	EndNote Not Found	UoY Access: Sage	N. Kar	2016	Factors associated with suicides in Wolverhampton: Relevance of local audits exploring preventability	Medicine, Science & the Law	56	245-251	2042-1818		https://dx.doi.org/10.1177/0025802416657761
17729	Journal Article	EndNote Not Found	UoY Access: Taylor & Francis	T. J. Kara, Cacciatore	2019	'Experiencing life for the first time': the effects of a traumatic death course on social work student mindfulness and empathy				0261-5479	http://www.scie-socialcareonline.org.uk/experiencing-life-for-the-first-time-the-effects-of-a-traumatic-death-course-on-social-work-student-mindfulness-and-empathy/r/a1C0f000006tHtkEAE
17730	Journal Article	EndNote Not Found	Open Access: JBUON	M. T. Karamanou, E.;Laios, K.;Koutsilieris, M.;Androutsos, G.	2016	Melancholy as a risk factor for cancer: A historical overview	Journal of B.U.ON.	21(3)	756-758	1107-0625	https://www.jbuon.com/archive/21-3-756.pdf
17733	Journal Article	EndNote Not Found	Open Access: Sage	B. C. Karen, Mason	2020	Child removal as the gateway to further adversity: birth mother accounts of the immediate and enduring collateral consequences of child removal				1473-3250	http://www.scie-socialcareonline.org.uk/child-removal-as-the-gateway-to-further-adversity-birth-mother-accounts-of-the-immediate-and-enduring-collateral-consequences-of-child-removal/r/a1C6f000007Tve5EAC
17734	Journal Article	EndNote Not Found	UoY Access: Taylor & Francis	B. e. a. Karen	2015	Vulnerable birth mothers and repeat losses of infants to public care: is targeted reproductive health care ethically defensible?				0964-9069	http://www.scie-socialcareonline.org.uk/vulnerable-birth-mothers-and-repeat-losses-of-infants-to-public-care-is-targeted-reproductive-health-care-ethically-defensible/r/a1CG0000004T4J9MAK
17735	Journal Article	EndNote Not Found	N/A	E. S. Karen Slade		The effects of exposure to suicide and suicidal behaviour in adults within prison and inpatient settings
17736	Journal Article	EndNote Not Found	N/A	F. M. B. M. Kari McGregor		The relationship between self-constructs and distress in adult trauma- and stressor-related disorders: A systematic review protocol
17737	Journal Article	EndNote Not Found	UoY Access: Taylor & Francis	C. e. a. Karin	2015	Transitioning from caregiver to visitor in a long-term care facility: the experience of caregivers of people with dementia				1360-7863	http://www.scie-socialcareonline.org.uk/transitioning-from-caregiver-to-visitor-in-a-long-term-care-facility-the-experience-of-caregivers-of-people-with-dementia/r/a1CG0000004TPMlMAO
17738	Journal Article	EndNote Not Found	N/A	H. D. Karina Elisabeth Stengaard Kamp		A systematic review and meta-analysis of the prevalence of bereavement hallucinations and their correlation with grief severity and psychological distress
17739	Journal Article	EndNote Not Found	Open Access: American Psychiatric Association Publishing	F. U. Kärki	2015	Norway's 2011 Terror Attacks: Alleviating National Trauma With a Large-Scale Proactive Intervention Model	Psychiatric Services	66	910-912	1075-2730	https://search.ebscohost.com/login.aspx?direct=true&db=ccm&AN=109639777&site=ehost-live	10.1176/appi.ps.201500050
17742	Journal Article	EndNote Not Found	UoY Access: Taylor & Francis	E. Karydi	2018	Childhood bereavement: The role of the surviving parent and the continuing bond with the deceased	Death Studies	42	415-425	1091-7683		https://dx.doi.org/10.1080/07481187.2017.1363829
17743	Journal Article	EndNote Not Found	UoY Access: Taylor & Francis	M. K. Kasahara-Kiritani, Ryota;Ikeda, Mari;Kamibeppu, Kiyoko	2017	Relationships in families after a family member's death: A qualitative metasynthesis	Journal of Loss and Trauma	22	396-411	1532-5024 1532-5032		https://dx.doi.org/10.1080/15325024.2017.1310494
17747	Journal Article	EndNote Not Found	N/A	E. M. B. H. Kate Flemming		The caregiving experiences of informal carers of people living with motor neurone disease (MND): a synthesis of qualitative research
17748	Journal Article	EndNote Not Found	No Access	H. Kate	2015	Initial analysis of a community-based bereavement programme				1462-2815	http://www.scie-socialcareonline.org.uk/initial-analysis-of-a-community-based-bereavement-programme/r/a1CG0000004jQZLMA2
17749	Journal Article	EndNote Not Found	N/A	C. D. M. O. P. M. Kate Obst		Men’s grief following pregnancy loss and neonatal loss: a systematic review
17750	Journal Article	EndNote Not Found	UoY Access: Taylor & Francis	S. G. Kate, Morgan	2021	'If only i could have said, if only somebody was listening': mothers' experiences of placing their child into care				1092-6755	http://www.scie-socialcareonline.org.uk/if-only-i-could-have-said-if-only-somebody-was-listening-mothers-experiences-of-placing-their-child-into-care/r/a1C6f000006oe0SEAQ
17751	Journal Article	EndNote Not Found	N/A	S. P. J. K. E. M.-W. Katherine Clarke		Can non-pharmacological interventions prevent relapse in adults who have recovered from depression? A systematic review and meta-analysis of randomised controlled trials
17752	Journal Article	EndNote Not Found	N/A	N. G. M. M. D. L. Katherine Flach		Complicated grief and maternal mental health after the loss of a child: a systematic review
17753	Journal Article	EndNote Not Found	UoY Access: Taylor & Francis	E. J. Kathleen, Wilson;Lesley, Chenoweth	2016	When families relinquish care of a child with a disability: perceptions from birthmothers				0312-407X	http://www.scie-socialcareonline.org.uk/when-families-relinquish-care-of-a-child-with-a-disability-perceptions-from-birthmothers/r/a1CG0000004sB7xMAE
17754	Journal Article	EndNote Not Found	N/A	K. M. T. J. Kathleen Grieve		What is the impact of perceived risks and safety of vaccines and vaccination to vaccine acceptance and uptake?
17755	Journal Article	EndNote Not Found	N/A	L. A. Kathrin Bernemann		Adult Attachment and Prolonged Grief - A Systematic Review
17756	Journal Article	EndNote Not Found	N/A	N. Kathrine		Distress in patients and caregivers coping with advanced cancer: a systematic review of the role of attachment style
17757	Journal Article	EndNote Not Found	Open Access: Oxford Academic	B.-Y. B. Kathryn, Walker Ruth;A, Luszcz Mary	2017	An examination of resilience and coping in the oldest old using life narrative method				0016-9013	http://www.scie-socialcareonline.org.uk/an-examination-of-resilience-and-coping-in-the-oldest-old-using-life-narrative-method/r/a1C0f0000058fhEEAQ
17758	Journal Article	EndNote Not Found	N/A	D. H. J. R. C. M. L. P. Kathryn Carruthers		Parenting through a porthole. Women’s experiences of pregnancy following suspected or diagnosed preterm labour at less than 37 weeks’ gestation: a systematic review protocol of qualitative evidence
17759	Journal Article	EndNote Not Found	N/A	D. M. J. B. C. M. M. S. A. F. Katie Grogan		Non-abuse adverse life experiences of adults diagnosed with eating disorders: a systematic review
17760	Journal Article	EndNote Not Found	No Access	K. Katie	2015	We need to talk about death				2041-0840	http://www.scie-socialcareonline.org.uk/we-need-to-talk-about-death/r/a1CG0000004T7NpMAK
17761	Journal Article	EndNote Not Found	N/A	I. M. D. A. J. T. J. W. S. S. M. F. J. B. M. S. Katie N. Dainty		Effect of family presence during resuscitation in paediatric cardiac arrest on patient, parent and health provider outcomes
17763	Journal Article	EndNote Not Found	N/A	R. Z. P. B. M. O. C. Katrine B. Komischke-Konnerup		Cognitive-behavioral therapies for prolonged grief symptoms: A systematic review and meta-analysis
17764	Journal Article	EndNote Not Found	N/A	M. J. L. D. N. R. Z. M. O. C. Katrine Komischke-Konnerup		Co-occurrence of prolonged grief and symptoms of post-traumatic stress, depression, and anxiety: a systematic review and meta-analysis
17765	Journal Article	EndNote Not Found	UoY Access: Sage	O. Y. Katz, Hashiloni‐Dolev	2019	(Un) Natural Grief: Novelty, Tradition and Naturalization in Israeli Discourse on Posthumous Reproduction	Medical Anthropology Quarterly	33	345-363	7455194	https://www.proquest.com/docview/2287807384?accountid=15181&bdid=23927&_bd=uekiC77uFiGsd4xfRd9Op1E85MY%3D
17766	Journal Article	EndNote Not Found	UoY Access: Sage	J. E. L. Kaufman, Yeonjung;Vaughon, Wendy;Aig, Unuigbe;Gallo, William T.	2019	Depression Associated With Transitions Into and Out of Spousal Caregiving	The International Journal of Aging & Human Development	88	127-149	0091-4150	https://www.proquest.com/docview/2174076631?accountid=15181&bdid=23927&_bd=tXKYlEsuBbjoCLCaSSuiDfKd%2B2w%3D
17767	Journal Article	EndNote Not Found	Open Access: Journal of the Indian Academy of Applied Psychology	N. Kaul	2017	Involuntary retirement due to injury in elite athletes from competitive sport: A qualitative approach	Journal of the Indian Academy of Applied Psychology	43	315-325	0019-4247
17769	Journal Article	EndNote Not Found	UoY Access: Taylor & Francis	R. S. Kaur, Jacqui	2022	A phenomenological enquiry into the impact of bereavement by suicide over the life course	Mortality	27	53-74	1357-6275	https://search.ebscohost.com/login.aspx?direct=true&db=ccm&AN=155346118&site=ehost-live	10.1080/13576275.2020.1823351
17772	Journal Article	EndNote Not Found	UoY Access: Taylor & Francis	S. Kavaler-Adler	2018	The beginning of heartache in character disorders: On the way to relatedness and intimacy through primal affects and symbolization	International Forum of Psychoanalysis	27(4)	207-218	0803-706X 1651-2324	https://www.tandf.co.uk/journals/titles/0803706X.asp	https://dx.doi.org/10.1080/0803706X.2016.1270468
17775	Journal Article	EndNote Not Found	UoY Access: Wiley	D. P. Kealy, William E.;Ogrodniczuk, John S.;Joyce, Anthony S.;Weideman, Rene	2019	Individual goal achievement in group psychotherapy: The roles of psychological mindedness and group process in interpretive and supportive therapy for complicated grief	Clinical Psychology & Psychotherapy	26	241-251	1063-3995	https://search.ebscohost.com/login.aspx?direct=true&db=ccm&AN=135709537&site=ehost-live	10.1002/cpp.2346
17776	Journal Article	EndNote Not Found	UoY Access: Sage	O. M. Keegan, I.;Benkel, I.;Limonero, J. T.;Relf, M.;Guldin, M. B.	2021	Using the Delphi technique to achieve consensus on bereavement care in palliative care in Europe: An EAPC White Paper	Palliative Medicine	35	1908-1922	1477-030X		https://dx.doi.org/10.1177/02692163211043000
17780	Journal Article	EndNote Not Found	No Access	L. W. Kelada, C. E.;Cruz Silva, M. C.;Signorelli, C.	2020	Camps for Children with Cancer and Their Families: A Systematic Review of Psychosocial and Physical Impacts	Journal of Developmental & Behavioral Pediatrics	41	145-156	1536-7312		https://dx.doi.org/10.1097/DBP.0000000000000728
17781	Journal Article	EndNote Not Found	No Access	A. Kellehear	2016	Commentary: Public health approaches to palliative care - The progress so far	Progress in Palliative Care	24(1)	36-38	0969-9260 1743-291X	http://www.tandfonline.com/doi/abs/10.1080/09699260.2015.1103499#aHR0cDovL3d3dy50YW5kZm9ubGluZS5jb20vZG9pL3BkZi8xMC4xMDgwLzA5Njk5MjYwLjIwMTUuMTEwMzQ5OUBAQDA=	https://dx.doi.org/10.1080/09699260.2015.1103499
17782	Journal Article	EndNote Not Found	No Access	A. Kellehear	2020	Compassionate Cities: global significance and meaning for palliative care	Progress in Palliative Care	28(2)	115-119	0969-9260 1743-291X	http://www.tandfonline.com/loi/yppc20#.VvoGu7df1Hg	https://dx.doi.org/10.1080/09699260.2019.1701835
17785	Journal Article	EndNote Not Found	UoY Access: MAG Online Library	D. Kelly	2016	Learning from loss	International Journal of Palliative Nursing	22	367	1357-6321		https://dx.doi.org/10.12968/ijpn.2016.22.8.367
17786	Journal Article	EndNote Not Found	N/A	K. S. M. B. M. K. P. D. S. J. T. Kelly Dickson		COVID-19 and mental health: a systems-based causal pathway and systematic review of strategies to support the general public and at-risk groups
17788	Journal Article	EndNote Not Found	N/A	G. G. T. M. Kelly Jo Charge		Psychological, social and biological mediators of the association between trauma exposure and substance use: a systematic review
17790	Journal Article	EndNote Not Found	UoY Access: Sage	C. A. Kelsey, D'Andrade	2018	Engaging community members in providing support for the dying and the bereaved: activities in social work community practice				1044-3894	http://www.scie-socialcareonline.org.uk/engaging-community-members-in-providing-support-for-the-dying-and-the-bereaved-activities-in-social-work-community-practice/r/a1C0f000005kaRbEAI
17791	Journal Article	EndNote Not Found	UoY Access: Taylor & Francis	H. R. J. Kemp, Nicky;Stewart, Sandra	2016	The lived experience of companion-animal loss: A systematic review of qualitative studies	Anthrozoos	29	533-557	0892-7936 1753-0377		https://dx.doi.org/10.1080/08927936.2016.1228772
17793	Journal Article	EndNote Not Found	No Access	R. B. Kennaugh, Julie;Tavener, Meredith	2016	Beyond widowhood: Do prior discovered themes that describe the experiences of older Australian widowed women persist over time?	Women & Health	56	827-842	0363-0242	https://search.ebscohost.com/login.aspx?direct=true&db=ccm&AN=117954576&site=ehost-live	10.1080/03630242.2015.1118731
17794	Journal Article	EndNote Not Found	UoY Access: Sage	A. J. M. Kennedy, M.;McKay, K.;Brumby, S.	2021	Suicide and Accidental Death for Australia's Farming Families: How Context Influences Individual Response	Omega	83(3)	407-425	1541-3764 (electronic) 1541-3764		https://dx.doi.org/10.1177/0030222819854920
17796	Journal Article	EndNote Not Found	UoY Access: Wiley	C. D. Kennedy, F. P.;Chan, A. Y. C.	2019	In limbo: A systematic review of psychological responses and coping among people with a missing loved one	Journal of Clinical Psychology	75	1544-1571	1097-4679		https://dx.doi.org/10.1002/jclp.22799
17800	Journal Article	EndNote Not Found	UoY Access: Taylor & Francis	M. D.-B. Kenny, S.;Martin, A.;Eustace-Cook, J.;Hilliard, C.;Clinton, F.;Storey, L.;Coyne, I.;Murray, K.;Duffy, K.;Fortune, G.;Smith, O.;Higgins, A.;Hynes, G.	2020	You are at rock bottom: A qualitative systematic review of the needs of bereaved parents as they journey through the death of their child to cancer	Journal of Psychosocial Oncology	38	761-781	1540-7586		https://dx.doi.org/10.1080/07347332.2020.1762822
17803	Journal Article	EndNote Not Found	UoY Access: Science Direct	N. C. Kentish-Barnes, Sylvie;Valade, Sandrine;Jaber, Samir;Kerhuel, Lionel;Guisset, Olivier;Martin, Maëlle;Mazaud, Amélie;Papazian, Laurent;Argaud, Laurent;Demoule, Alexandre;Schnell, David;Lebas, Eddy;Ethuin, Frédéric;Hammad, Emmanuelle;Merceron, Sybille;Audibert, Juliette;Blayau, Clarisse;Delannoy, Pierre-Yves;Lautrette, Alexandre;Lesieur, Olivier;Renault, Anne;Reuter, Danielle;Terzi, Nicolas;P…	2022	A three-step support strategy for relatives of patients dying in the intensive care unit: a cluster randomised trial				0140-6736
17806	Journal Article	EndNote Not Found	UoY Access: MAG Online Library	S. Kerelo	2021	Book review	British Journal of Midwifery	29	478-478	0969-4900	https://search.ebscohost.com/login.aspx?direct=true&db=ccm&AN=151741131&site=ehost-live	10.12968/bjom.2021.29.8.478
17808	Journal Article	EndNote Not Found	N/A	A. M. G. B. R. G. J. V. Kerry Jones		A systematic review of the effectiveness of Acceptance and Commitment Therapy (ACT) compared with other psychological therapies in managing grief experienced by bereaved spouses or partners of adults who had received palliative care in the UK
17809	Journal Article	EndNote Not Found	N/A	J. D. L. J. V. Kerry Jones		What support is offered and given to bereaved elderly carers aged 65&#43; after the death of a family member who was cared for, and how does it match their needs? A systematic review
17810	Journal Article	EndNote Not Found	N/A	J. D. L. J. V. Kerry Jones		What support is offered and given to bereaved middle-aged carers aged 45-64 after the death of a family member who was cared for, and how does it match their needs? A systematic review
17811	Journal Article	EndNote Not Found	N/A	J. D. L. J. V. Kerry Jones		What support is offered and given to bereaved adult carers aged 25-44 after the death of a family member that was cared for, and how does it match their needs? A systematic review
17812	Journal Article	EndNote Not Found	N/A	J. D. L. J. V. Kerry Jones		What support is offered and given to lesbian, gay, bisexual, and transgender (LGBT) carers after the death of a family member that was cared for, and how does it match their needs? A systematic review
17814	Journal Article	EndNote Not Found	UoY Access: Sage	B. R. Kesstan, Pepin	2017	Dementia grief: a theoretical model of a unique grief experience				1471-3012	http://www.scie-socialcareonline.org.uk/dementia-grief-a-theoretical-model-of-a-unique-grief-experience/r/a1CG0000003mS5dMAE
17815	Journal Article	EndNote Not Found	N/A	J. C. C. H. S. T. C. Q. Z. L. X. r. H. Keyi Zhou		The prevalence and risk factors of depression and anxiety among Chinese adolescents: a systematic review
17818	Journal Article	EndNote Not Found	N/A	A. E. Khanemozhi Janani Anbarasan		Support needs and experience of families following the suicide of a family member
17819	Journal Article	EndNote Not Found	UoY Access: MAG Online Library	A. J. Khanipour-Kencha, A. C.;Bahramnezhad, F.	2022	Anticipatory grief during COVID-19: a commentary	British Journal of Community Nursing	27	114-117	1462-4753		https://dx.doi.org/10.12968/bjcn.2022.27.3.114
17820	Journal Article	EndNote Not Found	UoY Access: Sage	S. E. Khatib, D.;Speed, S.	2020	On the Road to Social Death: A Grounded Theory Study of the Emotional and Social Effects of Honor Killing on Families-A Palestinian Perspective	Violence Against Women	26	1008-1032	1552-8448		https://dx.doi.org/10.1177/1077801219847289
17822	Journal Article	EndNote Not Found	UoY Access: Taylor & Francis	M. S. M. H. Khoshnami, Javadi;Noruzi, Sara;Tahereh Azari, Arghun;Sayar, Soraya;Arian, Moslem	2022	Planning and Implementing the Protocol for Psychosocial Interventions by Social Workers in Iranian Healthcare Centers against COVID-19	Social Work in Public Health	37	224-232	1937-1918	https://www.proquest.com/docview/2634274576?accountid=15181&bdid=23927&_bd=9V7NLF7hKLCkcXmOCtHE3u9XMF8%3D
17827	Journal Article	EndNote Not Found	UoY Access: Sage	H. Kim	2016	Maintaining relations, managing pollution: Mortuary exchanges in a Japanese rural town	Journal of Material Culture	21	169-186	1359-1835 1460-3586		https://dx.doi.org/10.1177/1359183515610363
17830	Journal Article	EndNote Not Found	N/A	B. C. A. E. B. Kim Lefebvre-Poirier		Mental health of parents experiencing the Neonatal Intensive Care Unit or Special Care Nursery: A protocol for a systematic review on the effectiveness of interventions
17832	Journal Article	EndNote Not Found	N/A	D. J. J. D. N. G. N. B. Kim Usher		A rapid review of pandemic-related behaviours and psychological outcomes
17836	Journal Article	EndNote Not Found	N/A	G. Z. V. M. T. C. M. J. S. Kimberely Widger		A systematic review of the impact of specialized paediatric palliative care for children with life-threatening/limiting conditions
17837	Journal Article	EndNote Not Found	N/A	S. B. R. H. J. M. T. Q. K. R. T. J. I. Kimberley Haines		Peer support to improve patient and family outcomes following critical illness: a systematic review
17838	Journal Article	EndNote Not Found	N/A	S. N. J. S. E. B. M. B. A. B. C. R. Kimberly Hepner		Mindfulness Meditation Programs For Service Members: A Systematic Review And Network Meta-Analysis Protocol
17847	Journal Article	EndNote Not Found	UoY Access: Sage	R. E. F. N. Kingston, P. W.	2022	Something Lost, Something Gained: Experiences of Psychological Therapists Bereaved of a Parent in Childhood	Omega - Journal of Death & Dying		302228211063010	1541-3764		https://dx.doi.org/10.1177/00302228211063010
17851	Journal Article	EndNote Not Found	UoY Access: Sage	E. Kirk	2018	The 'problem' with the Employment Tribunal System: Reform, rhetoric and realities for the clients of Citizens' Advice Bureaux	Work, Employment and Society	32	975-991	0950-0170 1469-8722		https://dx.doi.org/10.1177/0950017017701077
17853	Journal Article	EndNote Not Found	UoY Access: Science Direct	A. Kirkland	2021	Dropdown rights: Categorizing transgender discrimination in healthcare technologies	Social Science & Medicine	289	1	2779536	https://www.proquest.com/docview/2617213897?accountid=15181&bdid=23927&_bd=7Cad7dm%2FlYF5LVWUxGLpFH3xe%2Fk%3D
17856	Journal Article	EndNote Not Found	N/A	R. D. Y. H. K. P. S. L. M. N. S. Kirsten Arnold		Models of Palliative Care in Regional and Rural areas
17858	Journal Article	EndNote Not Found	UoY Access: Wiley	D. W. Kissane	2022	The flourishing scholarship of psychosocial oncology viewed across 30 years through the lens of this journal, Psycho-Oncology	Psycho-Oncology	31	559-561	1057-9249	https://search.ebscohost.com/login.aspx?direct=true&db=ccm&AN=156224581&site=ehost-live	10.1002/pon.5925
17860	Journal Article	EndNote Not Found	N/A	J. B. S. K. W. B. H. B. A. M. A.-C. B. d. K. R. G. Ö. T. H. M. A. P. E. S. K. A. B. Klaartje Olde Loohuis		Strategies to improve effective communication along the continuum of maternal and newborn health care between health providers, women and families: a mixed methods review
17861	Journal Article	EndNote Not Found	UoY Access: Sage	D. Klass	2015	Book Reviews of Narratives of Sorrow and Dignity: Japanese Women, Pregnancy Loss, and Modern Rituals of Grieving	Omega: Journal of Death & Dying	70	454-457	0030-2228	https://search.ebscohost.com/login.aspx?direct=true&db=ccm&AN=103783270&site=ehost-live	10.1177/0030222815573931
17862	Journal Article	EndNote Not Found	UoY Access: Taylor & Francis	S. Klawetter	2016	Walking the Night Road: Coming of Age in Grief by Alexandra Butler	Journal of Gerontological Social Work	59	492	1634372	https://www.proquest.com/docview/1845257811?accountid=15181&bdid=23927&_bd=3UTiQan%2F%2BVhlZMQsY3lFR38UFI8%3D
17863	Journal Article	EndNote Not Found	Open Access: RCNi	A. Kleebauer	2015	One in ten bereaved people rate end of life care as poor, poll finds	Nursing Standard	29	11	2047-9018		https://dx.doi.org/10.7748/ns.29.46.11.s13
17864	Journal Article	EndNote Not Found	Open Access: Wiley	M. B. M. Kleijberg, Ahlberg;Hilton, Rebecca;Tishelman, Carol	2020	Death, loss and community—Perspectives from children, their parents and older adults on intergenerational community‐based arts initiatives in Sweden	Health & Social Care in the Community	28	2025-2036	0966-0410	https://www.proquest.com/docview/2448222317?accountid=15181&bdid=23927&_bd=Q%2Ba0EnLnpASHlgph1qajKjncZ1Q%3D
17867	Journal Article	EndNote Not Found	UoY Access: Sage	G. H.-E. Klochok, C.	2021	The Grief of Relatives of Missing Migrants and Supportive Interventions: A Narrative Review	Clinical Nursing Research	30	1023-1029	1552-3799		https://dx.doi.org/10.1177/1054773821995937
17869	Journal Article	EndNote Not Found	Open Access: ProQuest	Z. B. Klurfeld	2019	Can role losses lead to prolonged grief and posttraumatic growth?	Dissertation Abstracts International: Section B: The Sciences and Engineering	80	No Pagination Specified	0419-4217
17871	Journal Article	EndNote Not Found	UoY Access: ProQuest	L. K. Knapp	2015	The collective voice of suicide survivors: A phenomenological inquiry	Dissertation Abstracts International, A: The Humanities and Social Sciences	75		9781303868115 0419-4209	https://www.proquest.com/docview/1650143550?accountid=15181&bdid=23927&_bd=6moO5tbTZy98WRIIijvwYNjBx7w%3D
17873	Journal Article	EndNote Not Found	Open Access: Wolters Kluwer	A. P. Knight, D.;Boyle, F.;Horey, D.;Warland, J.	2021	Evidence available to guide care during labor and birth for women and their partners who know their baby will be stillborn: a scoping review protocol	JBI Evidence Synthesis	19	1984-1991	2689-8381		https://dx.doi.org/10.11124/JBIES-20-00391
17875	Journal Article	EndNote Not Found	UoY Access: Wolters Kluwer	L. M. R. Knowles, J. M.;O'Connor, M. F.	2019	A Systematic Review of the Association Between Bereavement and Biomarkers of Immune Function	Psychosomatic Medicine	81	415-433	1534-7796		https://dx.doi.org/10.1097/PSY.0000000000000693
17876	Journal Article	EndNote Not Found	N/A	S. H. Å. M. H. A. K. B. Knut Andersen		Measuring grief after death: A systematic review
17878	Journal Article	EndNote Not Found	UoY Access: Taylor & Francis	E. D. Koert, Judith C.	2017	When time runs out: reconciling permanent childlessness after delayed childbearing	Journal of Reproductive & Infant Psychology	35	342-352	0264-6838	https://search.ebscohost.com/login.aspx?direct=true&db=ccm&AN=124538601&site=ehost-live	10.1080/02646838.2017.1320363
17882	Journal Article	EndNote Not Found	UoY Access: Wiley	E. T. Koh, Stuart	2016	Towards a psychoanalytic concept of community (II): Relevant psychoanalytic principles	International Journal of Applied Psychoanalytic Studies	13	124-141	1742-3341 1556-9187		https://dx.doi.org/10.1002/aps.1426
17884	Journal Article	EndNote Not Found	UoY Access: Taylor & Francis	A. H. Kołodziej-Zaleska, Przybyła-Basista	2020	The Role of Ego-Resiliency in Maintaining Post-divorce Well-being in Initiators and Non-Initiators of Divorce	Journal of Divorce & Remarriage	61	366-383	10502556	https://www.proquest.com/docview/2419909170?accountid=15181&bdid=23927&_bd=QcZWoNGxXnI59YsN%2Bsq4QzTfBcA%3D
17885	Journal Article	EndNote Not Found	UoY Access: Wiley	A. K. Komura, Y.;Yamamoto, T.;Tsuchimochi, S.;Kurishita, G.;Yoshida, M.;Ishino, T.;Sodemoto, T.;Kagawa, H.	2021	Acute fatty liver of pregnancy at 19 weeks and 0 days of gestation after prolonged hyperemesis gravidarum	Journal of Obstetrics and Gynaecology Research	47(12)	4467-4471	1341-8076 1447-0756	http://obgyn.onlinelibrary.wiley.com/hub/journal/10.1111/(ISSN)1447-0756/	https://dx.doi.org/10.1111/jog.15050
17887	Journal Article	EndNote Not Found	UoY Access: Wiley	W. K. Kongsuwan, Tusanee;Chaiweeradet, Manee;Locsin, Rozzano	2019	Lived experience of grieving of Thai Buddhist husbands who had lost their wives from critical illness	Journal of Nursing Scholarship	51	390-398	1527-6546 1547-5069		https://dx.doi.org/10.1111/jnu.12477
17889	Journal Article	EndNote Not Found	N/A	R. Korang-Okrah	2015	It's only by God's Grace": Capturing Ghanaian (Akan) Widows' Perspectives on Risk and Resilience"	Social Work and Christianity	42	7	7375778	https://www.proquest.com/docview/1655810547?accountid=15181&bdid=23927&_bd=2TMo8UfOxhN8fiKmKzUrliEW%2BvM%3D
17890	Journal Article	EndNote Not Found	Open Access: Public Health England	M. Korkodilos	2016	Reducing child mortality in London					Report: http://ow.ly/Ihwm302IRYk
17891	Journal Article	EndNote Not Found	Open Access: Sage	K. Koser	2020	Fertility Counseling With Couples: A Theoretical Approach	Family Journal	28	25-32	10664807	https://www.proquest.com/docview/2337951459?accountid=15181&bdid=23927&_bd=PT7UEVWmArU06S0PiNRP8kf0M2Y%3D
17892	Journal Article	EndNote Not Found	UoY Access: Taylor & Francis	P. G. Kosminsky	2015	Review of The Therapist in Mourning	Death Studies	39	52-55	0748-1187	https://search.ebscohost.com/login.aspx?direct=true&db=ccm&AN=103862806&site=ehost-live	10.1080/07481187.2013.872406
17893	Journal Article	EndNote Not Found	UoY Access: Taylor & Francis	A. Køster	2020	Longing for concreteness: how body memory matters to continuing bonds	Mortality	25	389-401	1357-6275	https://search.ebscohost.com/login.aspx?direct=true&db=ccm&AN=146467027&site=ehost-live	10.1080/13576275.2019.1632277
17895	Journal Article	EndNote Not Found	UoY Access: Wiley	E. Kotze	2017	Commentary: Reflection on 'And I still love them: On touching loss'	The Australian and New Zealand Journal of Family Therapy	38	240	0814723X	https://www.proquest.com/docview/1910703172?accountid=15181&bdid=23927&_bd=fmaxLa1vo8qZIWlxhhpVnuNSxRo%3D
17899	Journal Article	EndNote Not Found	Open Access: Erudit	L. S. Krahn, Richard	2015	Grief & Loss Resolution among Birth Mothers in Open Adoption	Canadian Social Work Review	32	27-48	0820909X	https://www.proquest.com/docview/2711078280?accountid=15181&bdid=23927&_bd=lW83EeqOwd31iVQDjuWiY%2BSfGqk%3D
17905	Journal Article	EndNote Not Found	No Access	M. B. Kreuter, E.;Russell, A. M.;Bajwah, S.;Lindell, K.;Adir, Y.;Brown, C. E.;Calligaro, G.;Cassidy, N.;Corte, T. J.;Geissler, K.;Hassan, A. A.;Johannson, K. A.;Kairalla, R.;Kolb, M.;Kondoh, Y.;Quadrelli, S.;Swigris, J.;Udwadia, Z.;Wells, A.;Wijsenbeek, M.	2017	Palliative care in interstitial lung disease: living well	The Lancet Respiratory Medicine	5(12)	968-980	2213-2600 2213-2619	http://www.elsevier.com/journals/the-lancet-respiratory-medicine/2213-2600	https://dx.doi.org/10.1016/S2213-2600%2817%2930383-1
17907	Journal Article	EndNote Not Found	UoY Access: Wiley	E. M. Krieger, S.;Lincoln, T. M.;Fischer, R.;Nagel, M.	2021	Coercion in psychiatry: A cross-sectional study on staff views and emotions	Journal of Psychiatric & Mental Health Nursing	28	149-162	1365-2850		https://dx.doi.org/10.1111/jpm.12643
17909	Journal Article	EndNote Not Found	UoY Access: Taylor & Francis	B. e. a. Kristin	2018	Navigating the liminal space: trauma, transition, and connection in bereaved carers' experiences of specialist palliative care in Western Sydney				1552-4256	http://www.scie-socialcareonline.org.uk/navigating-the-liminal-space-trauma-transition-and-connection-in-bereaved-carers-experiences-of-specialist-palliative-care-in-western-sydney/r/a1C0f000006jBb2EAE
17910	Journal Article	EndNote Not Found	UoY Access: Wiley	B. e. a. Kristin	2021	Social welfare needs of bereaved Australian carers: implications of insights from palliative care and welfare workers				0966-0410	http://www.scie-socialcareonline.org.uk/social-welfare-needs-of-bereaved-australian-carers-implications-of-insights-from-palliative-care-and-welfare-workers/r/a1C6f0000063pMZEAY
17911	Journal Article	EndNote Not Found	N/A	M. J. I. F.-V. R. Z. Kristine Trettø		The relative efficacy of mindfulness-based interventions and cognitive behavioral interventions for depression: A systematic review and meta-analysis
17912	Journal Article	EndNote Not Found	N/A	K. V. S. B. F. A. Kristýna Poláková		The experience of parents involved in decision-making processes for their child with a life-limiting condition
17915	Journal Article	EndNote Not Found	No Access	N. P. Kropf	2018	Older Adults, Caregiving, and Late-Life Mental Health Issues	Generations Journal	42	23-29	7387806	https://www.proquest.com/docview/2188100705?accountid=15181&bdid=23927&_bd=1gz8SiUK2qR3UEwJ%2BBnjlo7uBKc%3D
17917	Journal Article	EndNote Not Found	UoY Access: Sage	K. A. Krysinska, Karl	2015	Online Memorialization and Grief After Suicide: An Analysis of Suicide Memorials on the Internet	Omega: Journal of Death & Dying	71	19-47	0030-2228	https://search.ebscohost.com/login.aspx?direct=true&db=ccm&AN=103784927&site=ehost-live	10.1177/0030222814568276
17920	Journal Article	EndNote Not Found	N/A	M. Kudzai		Grand-mothering and access to maternal and child healthcare in Low and Middle Income Countries
17925	Journal Article	EndNote Not Found	UoY Access: Wiley	S. E. R. Kumaran, A.;Hussaindeen, J. R.;Khadka, J.;Pesudovs, K.	2021	Does non-strabismic amblyopia affect the quality of life of adults? Findings from a qualitative study	Ophthalmic & physiological optics : the journal of the British College of Ophthalmic Opticians (Optometrists)	41(5)	996-1006	1475-1313 (electronic) 1475-1313		https://dx.doi.org/10.1111/opo.12864
17926	Journal Article	EndNote Not Found	UoY Access: Taylor & Francis	Z. J. G. Kunicki, B. A.;Miller, I. W.;Tremont, G.;Salloway, S.;Darling, E.;Broughton, M. K.;Kraines, M. A.;Hoopes, R.;Epstein-Lubow, G.	2021	Differences in Burden Severity in Adult-Child Family Caregivers and Spousal Caregivers of Persons with Dementia	Journal of gerontological social work	64(5)	518-532	1540-4048 (electronic) 1540-4048		https://dx.doi.org/10.1080/01634372.2021.1912242
17929	Journal Article	EndNote Not Found	UoY Access: Wiley	S. C. S. Kuo, J. L.;Tang, S. T.	2017	Trajectories of depressive symptoms for bereaved family members of chronically ill patients: a systematic review	Journal of Clinical Nursing	26	3784-3799	1365-2702		https://dx.doi.org/10.1111/jocn.13720
17931	Journal Article	EndNote Not Found	Open Access: Oxford University	J. J. K. Kurinczuk, Sara	2017	Perinatal Confidential Enquiry: term, singleton, intrapartum stillbirth and intrapartum-related neonatal death					https://www.npeu.ox.ac.uk/downloads/files/mbrrace-uk/reports/MBRRACE-UK%20Intrapartum%20Confidential%20Enquiry%20Report%202017%20-%20final%20version.pdfhttps://www.npeu.ox.ac.uk/mbrrace-uk/reportshttps://www.npeu.ox.ac.uk/mbrrace-uk;;https://www.npeu.ox.ac.uk/assets/downloads/mbrrace-uk/reports/perinatal-report-2020-twins/MBRRACE-UK_Twin_Pregnancies_Confidential_Enquiry.pdf
17933	Journal Article	EndNote Not Found	UoY Access: Sage	C. Y. C. Kustanti, H.;Kang, X. L.;Huang, T. W.;Jen, H. J.;Liu, D.;Shen Hsiao, S. T.;Chou, K. R.	2022	Prevalence of grief disorders in bereaved families of cancer patients: A meta-analysis	Palliative Medicine	36	305-318	1477-030X		https://dx.doi.org/10.1177/02692163211066747
17936	Journal Article	EndNote Not Found	UoY Access: Wiley	C. Y. F. Kustanti, H. F.;Linda Kang, X.;Chiou, J. F.;Wu, S. C.;Yunitri, N.;Chu, H.;Chou, K. R.	2021	The Effectiveness of Bereavement Support for Adult Family Caregivers in Palliative Care: A Meta-Analysis of Randomized Controlled Trials	Journal of Nursing Scholarship	53	208-217	1547-5069		https://dx.doi.org/10.1111/jnu.12630
17938	Journal Article	EndNote Not Found	N/A	N. H. T. S. E. G. N. B. Kylie Burke		A systematic review of models of service that care for adults experiencing serious mental illness in secure rehabilitation facilities
17939	Journal Article	EndNote Not Found	N/A	E. F. L. L. Kylie Radford		The relationship between adverse childhood experiences and risk of cognitive decline and dementia in late-life: a systematic review and meta-analysis
17940	Journal Article	EndNote Not Found	UoY Access: Sage	B. A. S. L, Harrington Elliotte;Ebony, White	2021	Searching for contact with birth relatives: search angels and search facilitators				1468-0173	http://www.scie-socialcareonline.org.uk/searching-for-contact-with-birth-relatives-search-angels-and-search-facilitators/r/a1C6f0000063r41EAA
17941	Journal Article	EndNote Not Found	UoY Access: Taylor & Francis	G. G. E. L, Woolleya Michael	2015	Patterns in adult sibling relationships after the death of one or both parents				1552-4256	http://www.scie-socialcareonline.org.uk/patterns-in-adult-sibling-relationships-after-the-death-of-one-or-both-parents/r/a1CG0000004TJQbMAO
17942	Journal Article	EndNote Not Found	No Access	G. D. C. L. C, E.;Perrett, Stephanie E.	2017	A peer-research exploration of well-being amongst older and younger men at HMP Parc, Wales, UK	Foundation of Nursing Studies: Project Reports		2024-01-01		https://search.ebscohost.com/login.aspx?direct=true&db=ccm&AN=140436573&site=ehost-live
17943	Journal Article	EndNote Not Found	No Access	M. C. T. L.C, G. S.;Klapow, J.	2015	Mental health consequences of chemical and radiologic emergencies: A systematic review	Emergency Medicine Clinics of North America	33(1)	197-211	0733-8627	http://www.elsevier.com/inca/publications/store/6/2/3/2/9/3/index.htt	https://dx.doi.org/10.1016/j.emc.2014.09.012
17945	Journal Article	EndNote Not Found	No Access	N. N. N. F. Ladhani, M. E.;Stephens, L.;Barrett, J. F. R.;Heazell, A. E. P.	2018	No. 369-Management of Pregnancy Subsequent to Stillbirth	Journal of Obstetrics and Gynaecology Canada	40(12)	1669-1683	1701-2163	http://www.journals.elsevier.com/journal-of-obstetrics-and-gynaecology-canada/	https://dx.doi.org/10.1016/j.jogc.2018.07.002
17946	Journal Article	EndNote Not Found	No Access	K. A. V. LaDonna, Shannon L.	2015	Picturing the experience of living with myotonic dystrophy (DM1): A qualitative exploration using photovoice	Journal of Neuroscience Nursing	47	285-295	0888-0395 1945-2810		https://dx.doi.org/10.1097/JNN.0000000000000160
17950	Journal Article	EndNote Not Found	N/A	L. C. LaFreniere, Albert	2015	Parentally Bereaved Children and Adolescents: The Question of Peer Support	Omega - Journal of Death and Dying	71	245-245	0030-2228	https://www.proquest.com/docview/1752993644?accountid=15181&bdid=23927&_bd=8gVrf0Lg5hYZZGd7Oaez2Utf%2F%2Bk%3D
17951	Journal Article	EndNote Not Found	N/A	Y. P. N. W. L. C. Lai Fong Chan		A systematic review of the impact of client suicide in clinicians: prevalence, predictors and postvention
17797	Journal Article	EndNote Not Found UNIQUE	UoY Access: Science Direct	M. C. B. Kennedy, J.;Mayer, S.;Collins, A.;Kerr, T.;McNeil, R.	2019	Peer worker involvement in low-threshold supervised consumption facilities in the context of an overdose epidemic in Vancouver, Canada	Social Science & Medicine	225	60-68	1873-5347		https://dx.doi.org/10.1016/j.socscimed.2019.02.014
17801	Journal Article	EndNote Not Found UNIQUE	UoY Access: Wiley	K. J. Kent, B.;Marsh, P.;Barnett, T.;Ball, M.	2020	A systematic review and quality appraisal of bereavement care practice guidelines	Journal of Evaluation in Clinical Practice	26	852-862	1365-2753		https://dx.doi.org/10.1111/jep.13225
17821	Journal Article	EndNote Not Found UNIQUE	Open Access: Sage	C. M. Khemai, J. M.;Mujezinovic, I.;Bolt, S. R.;Pieters, S.;Moser, A.;Schols, J. M. G. A.;Janssen, D. J. A.	2022	Interprofessional collaboration in palliative dementia care through the eyes of informal caregivers	Dementia (London, England)	21(6)	1890-1913	1741-2684 (electronic) 1741-2684		https://dx.doi.org/10.1177/14713012221098259
17828	Journal Article	EndNote Not Found UNIQUE	UoY Access: Wiley	J. T. Kim, Angela	2020	The inclusive family support model: Facilitating openness for post‐adoptive families	Child & Family Social Work	25	173-181	1356-7500	https://search.ebscohost.com/login.aspx?direct=true&db=ccm&AN=141095497&site=ehost-live	10.1111/cfs.12675
17845	Journal Article	EndNote Not Found UNIQUE	UoY Access: Wiley	C. G. Kingdon, J. L.;O'Donnell, E.;Turner, M.	2015	Seeing and Holding Baby: Systematic Review of Clinical Management and Parental Outcomes After Stillbirth	Birth	42	206-18	1523-536X		https://dx.doi.org/10.1111/birt.12176
17857	Journal Article	EndNote Not Found UNIQUE	Open Access: Sage	M. E.-S. Kishino, C.;Afolabi, O.;Koffman, J.	2022	Family involvement in advance care planning for people living with advanced cancer: A systematic mixed-methods review	Palliative Medicine	36(3)	462-477	0269-2163 1477-030X	https://journals.sagepub.com/home/PMJ	https://dx.doi.org/10.1177/02692163211068282
17883	Journal Article	EndNote Not Found UNIQUE	UoY Access: Science Direct	C. K. M. Kokou-Kpolou, C. S.;Masson, J.;Bernoussi, A.;Cenat, J. M.;Bacque, M. F.	2020	Correlates of grief-related disorders and mental health outcomes among adult refugees exposed to trauma and bereavement: A systematic review and future research directions	Journal of Affective Disorders	267	171-184	1573-2517		https://dx.doi.org/10.1016/j.jad.2020.02.026
17948	Journal Article	EndNote Not Found UNIQUE	UoY Access: Taylor & Francis	C. M. Lafarge, K.;Fox, P.	2017	Posttraumatic growth following pregnancy termination for fetal abnormality: the predictive role of coping strategies and perinatal grief	Anxiety, Stress, & Coping	30	536-550	1477-2205		https://dx.doi.org/10.1080/10615806.2016.1278433
17956	Journal Article	Zotero Found PDF	Accurate	A. M. Kagarmanova, Mark Donald;Sisk, Matthew L.;Kabagambe, Cynthia;Nyakaisiki, Sheba;Marentette, Tom;Ahern, Lacey N.	2022	Palliative care in Uganda: quantitative descriptive study of key palliative care indicators 2018-2020	BMC Palliative Care	21	2023-11-01	1472-684X	https://search.ebscohost.com/login.aspx?direct=true&db=ccm&AN=156494849&site=ehost-live;https://bmcpalliatcare.biomedcentral.com/counter/pdf/10.1186/s12904-022-00930-7	10.1186/s12904-022-00930-7
17957	Journal Article	Zotero Found PDF	Accurate	A. M. T. N. Kaitlyn, William;Kayla, M. Joyce;Leslie, E. Roos;Jennifer, L. Protudjer	2021	Potential psychosocial impact of COVID-19 on children: a scoping review of pandemics and epidemics		4			http://www.epistemonikos.org/documents/ec799576f94d3e7b3b4e60c29c814beaa18d53ed;https://www.joghr.org/article/18229.pdf	10.29392/001c.18229
17958	Journal Article	Zotero Found PDF	Accurate	L. H. Kajtazi-Testa, C. J.	2018	Ambiguous loss and incomplete abduction narratives in Kosovo	Clinical Child Psychology & Psychiatry	23	333-345	1461-7021	https://eprints.kingston.ac.uk/id/eprint/41245/1/Hewer-C-41245-AAM.pdf	10.1177/1359104518755221
17959	Journal Article	Zotero Found PDF	Accurate	S. E. R. Kakarala, K. E.;Rogers, M.;Coats, T.;Falzarano, F.;Gang, J.;Chilov, M.;Avery, J.;Maciejewski, P. K.;Lichtenthal, W. G.;Prigerson, H. G.	2020	The neurobiological reward system in Prolonged Grief Disorder (PGD): A systematic review	Psychiatry Research: Neuroimaging	303	111135	1872-7506	https://europepmc.org/articles/pmc7442719?pdf=render	10.1016/j.pscychresns.2020.111135
17960	Journal Article	Zotero Found PDF	Accurate - not version of record	A. S. Kall, R.;Lindegaard, T.;Bennett, S.;Cooper, Z.;Coughtrey, A.;Andersson, G.	2020	A common elements approach to the development of a modular cognitive behavioral theory for chronic loneliness	Journal of Consulting & Clinical Psychology	88	269-282	1939-2117	https://liu.diva-portal.org/smash/get/diva2:1413464/FULLTEXT01	10.1037/ccp0000454
17961	Journal Article	Zotero Found PDF	Accurate	C. Z. T. Kalpakjian, David S.;Kisala, Pamela A.;Bombardier, Charles H.	2015	Measuring grief and loss after spinal cord injury: Development, validation and psychometric characteristics of the SCI-QOL Grief and Loss item bank and short form	Journal of Spinal Cord Medicine	38	347-355	1079-0268	https://search.ebscohost.com/login.aspx?direct=true&db=ccm&AN=109739624&site=ehost-live;https://europepmc.org/articles/pmc4445025?pdf=render	10.1179/2045772315y.0000000015
17962	Journal Article	Zotero Found PDF	Accurate	K. L. Kamal, J. J.;Hahm, H. C.;Liu, C. H.	2021	Psychiatric impacts of the COVID-19 global pandemic on U.S. sexual and gender minority young adults	Psychiatry research	299	113855	1872-7123	http://www.epistemonikos.org/documents/6e02ae4f9a98f1ce23d559f99c8b6eff9c2cffad;https://www.ncbi.nlm.nih.gov/pmc/articles/PMC8278978/pdf/main.pdf	10.1016/j.psychres.2021.113855
17963	Journal Article	Zotero Found PDF	Accurate	S. W. Kamara, Anna;Duncan, Jennifer;Kabbedijk, Antoinet;Hughes, Peter;Muana, Andrew	2017	Mental health care during the Ebola virus disease outbreak in Sierra Leone	Bulletin of the World Health Organization	95	842-847	0042-9686	https://search.ebscohost.com/login.aspx?direct=true&db=ccm&AN=126778609&site=ehost-live;https://www.ncbi.nlm.nih.gov/pmc/articles/PMC5710077/pdf/BLT.16.190470.pdf/	10.2471/blt.16.190470
17964	Journal Article	Zotero Found PDF	Accurate	K. K. D. V. Kamga, J.;Nguefack, S.;Munung, S. N.;Wonkam, A.	2020	Lived Experiences of Fragile X Syndrome Caregivers: A Scoping Review of Qualitative Studies	Frontiers in neurology [electronic resource].	11	128	1664-2295	https://www.frontiersin.org/articles/10.3389/fneur.2020.00128/pdf	10.3389/fneur.2020.00128
17965	Journal Article	Zotero Found PDF	Accurate	K. S. O. C. Kamp, Maja;Spindler, Helle;Moskowitz, Andrew	2019	Bereavement hallucinations after the loss of a spouse: Associations with psychopathological measures, personality and coping style	Death Studies	43	260-269	0748-1187	https://search.ebscohost.com/login.aspx?direct=true&db=ccm&AN=135935236&site=ehost-live;https://pure.au.dk/ws/files/172242379/Bereavement_hallucinations_after_the_loss_of_a_spouse_Accepted_manuscript_2018.pdf	10.1080/07481187.2018.1458759
17966	Journal Article	Zotero Found PDF	Accurate	K. S. S. Kamp, E. M.;Alderson-Day, B.;Allen, P.;Austad, A.;Hayes, J.;Laroi, F.;Ratcliffe, M.;Sabucedo, P.	2020	Sensory and Quasi-Sensory Experiences of the Deceased in Bereavement: An Interdisciplinary and Integrative Review	Schizophrenia Bulletin	46	1367-1381	1745-1701	https://academic.oup.com/schizophreniabulletin/article-pdf/46/6/1367/34624076/sbaa113.pdf	10.1093/schbul/sbaa113
17967	Journal Article	Zotero Found PDF	Accurate	K. S. S. Kamp, E. M.;Moskowitz, A.;Spindler, H.	2022	Sensory experiences of one's deceased spouse in older adults: An analysis of predisposing factors	Aging & Mental Health	26	140-148	1364-6915	https://pure.au.dk/ws/files/228957497/Sensory_experiences_of_one_s_deceased_spouse_in_older_adults_Accepted_manuscript_2021.pdf	10.1080/13607863.2020.1839865
17968	Journal Article	Zotero Found PDF	Accurate	J. B. L. Kaplow, Christopher M.;Oosterhoff, Benjamin;Goldenthal, Hayley;Howell, Kathryn H.;Wamser‐Nanney, Rachel;Burnside, Amanda;Calhoun, Karen;Marbury, Daphne;Johnson‐Hughes, Laura;Kriesel, Molly;Staine, Mary Beth;Mankin, Marian;Porter‐Howard, LaTanya;Pynoos, Robert;Wamser-Nanney, Rachel;Johnson-Hughes, Laura;Porter-Howard, LaTanya	2018	Validation of the Persistent Complex Bereavement Disorder (PCBD) Checklist: A Developmentally Informed Assessment Tool for Bereaved Youth	Journal of Traumatic Stress	31	244-254	0894-9867	https://search.ebscohost.com/login.aspx?direct=true&db=ccm&AN=129158245&site=ehost-live;https://deepblue.lib.umich.edu/bitstream/2027.42/143677/2/jts22277_am.pdf	10.1002/jts.22277
17969	Journal Article	Zotero Found PDF	Accurate	A. K. Karapliagou, A.	2016	The forgotten people in British public health: a national neglect of the dying, bereaved and caregivers	BMJ supportive & palliative care	6	153-9	2045-4368	https://spcare.bmj.com/content/bmjspcare/6/2/153.full.pdf	10.1136/bmjspcare-2015-000981
17970	Journal Article	Zotero Found PDF	Accurate	T. K. Karatzias, M.;Maercker, A.;Cloitre, M.;Reed, G.;Bryant, R. A.;Ben-Ezra, M.;Kazlauskas, E.;Jowett, S.;Shevlin, M.;Hyland, P.	2022	The Network Structure of ICD-11 Disorders Specifically Associated with Stress: Adjustment Disorder, Prolonged Grief Disorder, Posttraumatic Stress Disorder, and Complex Posttraumatic Stress Disorder	Psychopathology	55	226-234	1423-033X	https://www.karger.com/Article/Pdf/523825	10.1159/000523825
17971	Journal Article	Zotero Found PDF	Accurate - not version of record	I. M. Karolia, Julian	2020	British Muslim women: dreaming identities – insights from social dreaming	Critical and Radical Social Work	8	339-355	2049-8675 2049-8608	https://policypress.co.uk/journals/critical-and-radical-social-work;https://clok.uclan.ac.uk/31682/8/31682.pdf	10.1332/204986020x15783172074419
17972	Journal Article	Zotero Found PDF	Accurate	A. D. Kasdorf, G.;Hamacher, S.;Schippel, N.;Rietz, C.;Voltz, R.;Strupp, J.;CoRe, Net	2022	The last year of life for patients dying from cancer vs. non-cancer causes: a retrospective cross-sectional survey of bereaved relatives	Supportive Care in Cancer	30	4971-4979	1433-7339	https://link.springer.com/content/pdf/10.1007%2Fs00520-022-06908-8.pdf	10.1007/s00520-022-06908-8
17973	Journal Article	Zotero Found PDF	Accurate	S. L. K. Kaspersen, J.;Stene-Larsen, K.;Reneflot, A.	2022	Use of Health Services and Support Resources by Immediate Family Members Bereaved by Suicide: A Scoping Review	International Journal of Environmental Research & Public Health [Electronic Resource]	19	14	1660-4601	https://www.mdpi.com/1660-4601/19/16/10016/pdf?version=1660618609	10.3390/ijerph191610016
17974	Journal Article	Zotero Found PDF	Accurate	M. D. G. Kassa, J. M.	2020	Race against death or starvation? COVID-19 and its impact on African populations	Public Health Reviews	41	30	0301-0422	https://publichealthreviews.biomedcentral.com/counter/pdf/10.1186/s40985-020-00139-0	10.1186/s40985-020-00139-0
17975	Journal Article	Zotero Found PDF	Accurate	A. S. Kaur, M. P.;Chaturvedi, S. K.	2021	Felt Needs of Cancer Palliative Care Professionals Working in India: A Qualitative Study	Indian Journal of Palliative Care	27	544-551	0973-1075	https://www.ncbi.nlm.nih.gov/pmc/articles/PMC8655635/pdf/IJPC-27-544.pdf	10.25259/ijpc_125_21
17976	Journal Article	Zotero Found PDF	Accurate	H. L. Kaur-Aujla, K.;Wagstaff, C.	2022	Prognosticating COVID Therapeutic Responses: Ambiguous Loss and Disenfranchised Grief	Frontiers in Public Health	10	799593	2296-2565	https://www.frontiersin.org/articles/10.3389/fpubh.2022.799593/pdf	10.3389/fpubh.2022.799593
17977	Journal Article	Zotero Found PDF	Accurate	S. V. Kautz	2019	The Emotional Experience of Parental Incarceration from the African-American Adolescent Perspective	Journal of Child & Adolescent Trauma	12	187-199	1936-1521	https://search.ebscohost.com/login.aspx?direct=true&db=ccm&AN=137075743&site=ehost-live;https://link.springer.com/content/pdf/10.1007%2Fs40653-018-0232-x.pdf	10.1007/s40653-018-0232-x
17980	Journal Article	Zotero Found PDF	Accurate	R. F. J. Keep, H. C.;Drewes, L. R.	2020	This was the year that was: Brain barriers and brain fluid research in 2019	Fluids and Barriers of the CNS	17(1) (no pagination)		2045-8118 (electronic) 2045-8118	http://www.cerebrospinalfluidresearch.com/;https://fluidsbarrierscns.biomedcentral.com/counter/pdf/10.1186/s12987-020-00181-9	10.1186/s12987-020-00181-9
17981	Journal Article	Zotero Found PDF	Accurate	B. D. Kelly	2018	Are we finally making progress with suicide and self-harm? An overview of the history, epidemiology and evidence for prevention	Irish Journal of Psychological Medicine	35	95-101	0790-9667	https://search.ebscohost.com/login.aspx?direct=true&db=ccm&AN=129620726&site=ehost-live;https://www.cambridge.org/core/services/aop-cambridge-core/content/view/3BE13A8671E9A38A03982EC4390A2664/S0790966717000519a.pdf/div-class-title-are-we-finally-making-progress-with-suicide-and-self-harm-an-overview-of-the-history-epidemiology-and-evidence-for-prevention-div.pdf	10.1017/ipm.2017.51
17982	Journal Article	Zotero Found PDF	Accurate	B. D. Kelly	2020	Coronavirus disease: Challenges for psychiatry	British Journal of Psychiatry	217(1)	352-353	0007-1250 1472-1465	https://www.cambridge.org/core/journals/the-british-journal-of-psychiatry/all-issues;https://www.cambridge.org/core/services/aop-cambridge-core/content/view/5252E925D6B5A3D0B2E7250966D6DEE8/S0007125020000860a.pdf/div-class-title-coronavirus-disease-challenges-for-psychiatry-div.pdf	10.1192/bjp.2020.86
17983	Journal Article	Zotero Found PDF	Accurate	S. O. Kelly, O.;Cowan, A.;Brayne, C.;Lafortune, L.	2018	Alcohol and older people: A systematic review of barriers, facilitators and context of drinking in older people and implications for intervention design	PLoS ONE [Electronic Resource]	13	e0191189	1932-6203	https://journals.plos.org/plosone/article/file?id=10.1371/journal.pone.0191189&type=printable	10.1371/journal.pone.0191189
17984	Journal Article	Zotero Found PDF	Accurate	M. C. Kendall, E.;Mead, G.;Barber, M.;McAlpine, C.;Stott, D. J.;Boyd, K.;Murray, S. A.	2018	Outcomes, experiences and palliative care in major stroke: a multicentre, mixed-method, longitudinal study	CMAJ Canadian Medical Association Journal	190	E238-E246	1488-2329	https://www.cmaj.ca/content/cmaj/190/9/E238.full.pdf	10.1503/cmaj.170604
17986	Journal Article	Zotero Found PDF	Accurate	C. P. Kenner, J.;Ryan, D.	2015	Recommendations for palliative and bereavement care in the NICU: A family-centered integrative approach	Journal of Perinatology	35(S1)	S19-S23	0743-8346 1476-5543	http://www.nature.com/jp/index.html;https://www.nature.com/articles/jp2015145.pdf	10.1038/jp.2015.145
17987	Journal Article	Zotero Found PDF	Accurate	K. B. Kenny, A.;Kirby, E.;Ridge, D.	2019	In one's own time: Contesting the temporality and linearity of bereavement	Health: an Interdisciplinary Journal for the Social Study of Health, Illness & Medicine	23	58-75	1461-7196	https://westminsterresearch.westminster.ac.uk/download/9bd73418896481f60270045a7dab2c86655b649f523083a3800cf86e5f5a16f3/145899/Final%20Health%20Bereavement%20for%20repository.pdf	10.1177/1363459317724854
17989	Journal Article	Zotero Found PDF	Accurate	C. N. Kenten, N.;Gibson, F.;Flatley, M.;Jones, L.;Pearce, S.;Wong, G.;Black, K. M.;Haig, S.;Hough, R.;Hurlow, A.;Stirling, L. C.;Taylor, R. M.;Tookman, A.;Whelan, J.	2019	Understanding care when cure is not likely for young adults who face cancer: a realist analysis of data from patients, families and healthcare professionals	BMJ Open	9	e024397	2044-6055	https://bmjopen.bmj.com/content/bmjopen/9/1/e024397.full.pdf	10.1136/bmjopen-2018-024397
17990	Journal Article	Zotero Found PDF	Accurate	N. C.-S. Kentish-Barnes, Z.;Souppart, V.;Galon, M.;Champigneulle, B.;Thirion, M.;Gilbert, M.;Lesieur, O.;Renault, A.;Garrouste-Orgeas, M.;Argaud, L.;Venot, M.;Demoule, A.;Guisset, O.;Vinatier, I.;Troche, G.;Massot, J.;Jaber, S.;Bornstain, C.;Gaday, V.;Robert, R.;Rigaud, J. P.;Cinotti, R.;Adda, M.;Thomas, F.;Azoulay, E.	2017	It Was the Only Thing I Could Hold Onto, But...": Receiving a Letter of Condolence After Loss of a Loved One in the ICU: A Qualitative Study of Bereaved Relatives' Experience"	Critical Care Medicine	45	1965-1971	1530-0293	https://hal.umontpellier.fr/hal-01757302/file/2017%20Kentish-Barnes%20et%20al.%2C%20It%20was%20the%20only%20thing.pdf	10.1097/ccm.0000000000002687
17991	Journal Article	Zotero Found PDF	Accurate	C. R. Ker	2018	A Comprehensive Update on Stillbirth Prevention: from Preconception to Postpartum, Individuals to Public Health Administrations	Current Obstetrics and Gynecology Reports	7(4)	172-178	2161-3303 (electronic) 2161-3303	http://www.springer.com/medicine/gynecology/journal/13669;https://link.springer.com/content/pdf/10.1007%2Fs13669-018-0251-5.pdf	10.1007/s13669-018-0251-5
17992	Journal Article	Zotero Found PDF	Accurate	J. C. Kerns, M.;Cassidy, A.;Pearlson, G.;Mengesha, B.	2022	Abortion Stigma and Its Relationship with Grief, Post-traumatic Stress, and Mental Health-Related Quality of Life After Abortion for Fetal Anomalies	Women's health reports (New Rochelle, N.Y.)	3	385-394	2688-4844	http://www.epistemonikos.org/documents/4f3810c7fcf9699b1a2ede5cd633cd867c81d7b8;https://www.ncbi.nlm.nih.gov/pmc/articles/PMC8994429/pdf/whr.2021.0027.pdf	10.1089/whr.2021.0027
17993	Journal Article	Zotero Found PDF	Accurate	B. W. Kerstis, M.	2020	When Life Ceases-Relatives' Experiences When a Family Member Is Confirmed Brain Dead and Becomes a Potential Organ Donor-A Literature Review	SAGE Open Nursing	6	2377960820922030	2377-9608	https://www.ncbi.nlm.nih.gov/pmc/articles/PMC7774436/pdf/10.1177_2377960820922031.pdf	10.1177/2377960820922031
17994	Journal Article	Zotero Found PDF	Accurate	S. M. P. Khaled, C.;Bader, L.;Amro, I.;Al-Hamadi, Amha;Al Assi, M.;Ali, A. A. M.;Le Trung, K.;Diop, A.;Bellaj, T.;Al-Thani, M. H.;Woodruff, P. W.;Alabdulla, M.;Haddad, P. M.	2021	Prevalence and Potential Determinants of COVID-19 Vaccine Hesitancy and Resistance in Qatar: Results from a Nationally Representative Survey of Qatari Nationals and Migrants between December 2020 and January 2021		9	7	2076-393X	https://www.mdpi.com/2076-393X/9/5/471/pdf?version=1620387837	10.3390/vaccines9050471
17996	Journal Article	Zotero Found PDF	Accurate	M. Khosravi	2020	Worden's task-based model for treating persistent complex bereavement disorder during the coronavirus disease-19 pandemic: A narrative review	Open Access Macedonian Journal of Medical Sciences	8(T1)	553-559	1857-9655 (electronic) 1857-9655	http://www.id-press.eu/mjms/;https://oamjms.eu/index.php/mjms/article/download/5502/5306	10.3889/oamjms.2020.5502
17997	Journal Article	Zotero Found PDF	Accurate	H. Kienzler	2022	SymptomSpeak: Women's Struggle for History and Health in Kosovo	Culture, Medicine & Psychiatry	46	739-760	1573-076X	https://link.springer.com/content/pdf/10.1007%2Fs11013-021-09746-1.pdf	10.1007/s11013-021-09746-1
17998	Journal Article	Zotero Found PDF	Accurate	C. B. Killikelly, S.;Maercker, A.	2018	The Assessment of Grief in Refugees and Post-conflict Survivors: A Narrative Review of Etic and Emic Research	Frontiers in Psychology	9	1957	1664-1078	https://www.frontiersin.org/articles/10.3389/fpsyg.2018.01957/pdf	10.3389/fpsyg.2018.01957
17999	Journal Article	Zotero Found PDF	Accurate	C. M. Killikelly, A.	2017	Prolonged grief disorder for ICD-11: the primacy of clinical utility and international applicability	European Journal of Psychotraumatology	8	1476441	2000-8066	https://europepmc.org/articles/pmc5990943?pdf=render	10.1080/20008198.2018.1476441
18001	Journal Article	Zotero Found PDF	Accurate	K. C. Kim, L.;Huang, A.;Weinberg, L.	2019	Bereavement practices employed by hospitals and medical practitioners toward attending funeral of patients: A systematic review	Medicine	98	e16692	1536-5964	https://europepmc.org/articles/pmc6739025?pdf=render	10.1097/md.0000000000016692
18002	Journal Article	Zotero Found PDF	Accurate	S. Y. H. D. V. Kim, R. G.;Peteet, J. R.	2016	Euthanasia and assisted suicide of patients with psychiatric disorders in the Netherlands 2011 to 2014	JAMA Psychiatry	73(4)	362-368	2168-622X	http://archpsyc.jamanetwork.com/data/Journals/PSYCH/935189/yoi150085.pdf;https://jamanetwork.com/journals/PSYCH/articlepdf/2491354/yoi150085.pdf	10.1001/jamapsychiatry.2015.2887
18003	Journal Article	Zotero Found PDF	Accurate	Y. C. Kim, Charles S.;Ting, Amanda	2019	Family Caregivers' Unmet Needs in Long-term Cancer Survivorship	Seminars in Oncology Nursing	35	380-383	0749-2081	https://search.ebscohost.com/login.aspx?direct=true&db=ccm&AN=137643715&site=ehost-live;https://www.ncbi.nlm.nih.gov/pmc/articles/PMC6660396/pdf/nihms-1532482.pdf	10.1016/j.soncn.2019.06.012
18004	Journal Article	Zotero Found PDF	Accurate	K. N. M. Kimani, S. A.;Grant, L.	2016	Spiritual issues of people living and dying with advanced heart failure in Kenya: a qualitative serial interview study	BMJ Global Health	1	e000077	2059-7908	https://gh.bmj.com/content/bmjgh/1/3/e000077.full.pdf	10.1136/bmjgh-2016-000077
18005	Journal Article	Zotero Found PDF	Accurate	K. N. M. Kimani, Scott A.;Grant, Liz	2018	Multidimensional needs of patients living and dying with heart failure in Kenya: a serial interview study	BMC Palliative Care	17	2023-01-01	1472-684X	https://search.ebscohost.com/login.aspx?direct=true&db=ccm&AN=128065839&site=ehost-live;https://bmcpalliatcare.biomedcentral.com/counter/pdf/10.1186/s12904-018-0284-6	10.1186/s12904-018-0284-6
18006	Journal Article	Zotero Found PDF	Inaccurate	L. M. L. King, A.;Hunt, J.	2022	Bereavement and children's mental health: recognising the effects of early parental loss	Nursing Children and Young People	34	22-27	2046-2344	https://journals.rcni.com/nursing-children-and-young-people/evidence-and-practice/applying-communication-skills-in-the-provision-of-familycentred-care-a-reflective-account-ncyp.2021.e1388/pdf	10.7748/ncyp.2021.e1388
18007	Journal Article	Zotero Found PDF	Accurate	M. L. King, R.;Jones, R.;Whitaker, H.;Petersen, I.	2017	Death following partner bereavement: A self-controlled case series analysis	PLoS ONE [Electronic Resource]	12	e0173870	1932-6203	https://journals.plos.org/plosone/article/file?id=10.1371/journal.pone.0173870&type=printable	10.1371/journal.pone.0173870
18008	Journal Article	Zotero Found PDF	Accurate	R. C. King, P.	2022	Exploring Young Millennials' Motivations for Grieving Death Through Social Media	Journal of Technology in Behavioral Science	7	567-577	2366-5963	https://link.springer.com/content/pdf/10.1007%2Fs41347-022-00275-1.pdf	10.1007/s41347-022-00275-1
18009	Journal Article	Zotero Found PDF	Accurate	R. V. B. King, F. M.;Walsh, L. E.;North, C. S.	2015	Competencies for Disaster Mental Health	Current Psychiatry Reports	17		1523-3812 1535-1645	http://www.springerlink.com/content/1523-3812/;https://link.springer.com/content/pdf/10.1007%2Fs11920-015-0548-2.pdf	10.1007/s11920-015-0548-2
18011	Journal Article	Zotero Found PDF	Accurate	C. O. D. Kingdon, E.;Givens, J.;Turner, M.	2015	The Role of Healthcare Professionals in Encouraging Parents to See and Hold Their Stillborn Baby: A Meta-Synthesis of Qualitative Studies	PLoS ONE [Electronic Resource]	10	e0130059	1932-6203	https://journals.plos.org/plosone/article/file?id=10.1371/journal.pone.0130059&type=printable	10.1371/journal.pone.0130059
18012	Journal Article	Zotero Found PDF	Accurate	J. H. Kinley, J.;Stone, L.;Brazil, K.	2018	Family perceptions of care at the end of life in UK nursing care homes	Journal of Research in Nursing	23	203-217	1744-988X	https://www.ncbi.nlm.nih.gov/pmc/articles/PMC7932345/pdf/10.1177_1744987117753276.pdf	10.1177/1744987117753276
18013	Journal Article	Zotero Found PDF	Accurate	P. A. J. Kinser, N.;Amstadter, A. B.;Thacker, L. R.;Jones, E.;Moyer, S.;Rider, A.;Karjane, N.;Salisbury, A. L.	2021	Depression, Anxiety, Resilience, and Coping: The Experience of Pregnant and New Mothers during the First Few Months of the COVID-19 Pandemic	Journal of Women's Health	30(5)	654-664	1540-9996 1931-843X	https://www.liebertonline.com/jwh;https://www.ncbi.nlm.nih.gov/pmc/articles/PMC8182651/pdf/jwh.2020.8866.pdf	10.1089/jwh.2020.8866
18014	Journal Article	Zotero Found PDF	Accurate	E. K. Kirby, K.;Broom, A.;MacArtney, J.;Good, P.	2018	The meaning and experience of bereavement support: A qualitative interview study of bereaved family caregivers	Palliative & Supportive Care	16	396-405	1478-9523	https://www.cambridge.org/core/services/aop-cambridge-core/content/view/196F2AB15D828FE022013CBA5EB9B8A0/S1478951517000475a.pdf/div-class-title-the-meaning-and-experience-of-bereavement-support-a-qualitative-interview-study-of-bereaved-family-caregivers-div.pdf	10.1017/s1478951517000475
18015	Journal Article	Zotero Found PDF	Accurate	K. E. Kirk, A.	2021	Insights into nurses' precarious emotional labour in the emergency department	Emergency Nurse	29	22-26	2047-8984	https://journals.rcni.com/emergency-nurse/evidence-and-practice/insights-into-nurses-precarious-emotional-labour-in-the-emergency-department-en.2020.e2039/pdf	10.7748/en.2020.e2039
18016	Journal Article	Zotero Found PDF	Accurate	M. A. Kirkman, Carmel;Graham, Jillian;Hickey, Martha;Hopper, John L.;Keogh, Louise;Winship, Ingrid;Fisher, Jane	2017	Meanings of abortion in context: accounts of abortion in the lives of women diagnosed with breast cancer	BMC Women's Health	17	2023-10-01	1472-6874	https://search.ebscohost.com/login.aspx?direct=true&db=ccm&AN=122385722&site=ehost-live;https://bmcwomenshealth.biomedcentral.com/counter/pdf/10.1186/s12905-017-0383-1	10.1186/s12905-017-0383-1
18017	Journal Article	Zotero Found PDF	Accurate	M. F. Kirkman, J.	2021	Promoting older women's mental health: Insights from Baby Boomers	PLoS ONE	16(1 January) (no pagination)		1932-6203 (electronic) 1932-6203	https://journals.plos.org/plosone/article/file?id=10.1371/journal.pone.0245186&type=printable	10.1371/journal.pone.0245186
18019	Journal Article	Zotero Found PDF	Accurate	N. J. Kitchiner	2015	Review of Care of military service members, veterans, and their families	The British Journal of Psychiatry	207	180	0007-1250 1472-1465	https://www.cambridge.org/core/services/aop-cambridge-core/content/view/B29EEDA442E98519D1124DA47391C9CE/S0007125000238944a.pdf/div-class-title-span-class-italic-care-of-military-service-members-veterans-and-their-families-span-edited-by-stephen-j-cozza-matthew-n-goldenberg-and-robert-j-ursano-american-psychiatric-publishing-2014-32-00-pb-352-pp-isbn-9781585624249-div.pdf	10.1192/bjp.bp.114.153114
18020	Journal Article	Zotero Found PDF	Accurate	R. M. Kleinpell, M.;Good, V. S.;Gozal, D.;Sessler, C. N.	2020	The Critical Nature of Addressing Burnout Prevention: Results From the Critical Care Societies Collaborative's National Summit and Survey on Prevention and Management of Burnout in the ICU	Critical Care Medicine	48	249-253	1530-0293	https://europepmc.org/articles/pmc6980420?pdf=render	10.1097/ccm.0000000000003964
18021	Journal Article	Zotero Found PDF	Accurate	D. M. P. Klotz, R. S.	2018	Low mood, visual hallucinations, and falls - heralding the onset of rapidly progressive probable sporadic Creutzfeldt-Jakob disease in a 73-year old: a case report	Journal of Medical Case Reports [Electronic Resource]	12	128	1752-1947	https://jmedicalcasereports.biomedcentral.com/counter/pdf/10.1186/s13256-018-1649-4	10.1186/s13256-018-1649-4
18022	Journal Article	Zotero Found PDF	Accurate - not version of record	K. K. Knighting, J.;Silverio, S. A.;Shaw, B. N. J.	2019	A Network Approach to Neonatal Palliative Care Education: Impact on Knowledge, Efficacy, and Clinical Practice	Journal of Perinatal & Neonatal Nursing	33	350-360	1550-5073	https://kclpure.kcl.ac.uk/ws/files/110430788/Network_approach_to_neonatal_palliative_care_education_Final_Version_Accepted.pdf	10.1097/jpn.0000000000000437
18023	Journal Article	Zotero Found PDF	Accurate	E. M. J. Kochen, F.;Boelen, P. A.;Deben, L. M. A.;Fahner, J. C.;van den Hoogen, A.;Teunissen, Sccm;Geleijns, K.;Kars, M. C.	2020	When a child dies: a systematic review of well-defined parent-focused bereavement interventions and their alignment with grief- and loss theories	BMC Palliative Care	19	28	1472-684X	https://bmcpalliatcare.biomedcentral.com/counter/pdf/10.1186/s12904-020-0529-z	10.1186/s12904-020-0529-z
18024	Journal Article	Zotero Found PDF	Accurate	E. M. Koert, G. M. H.;Sylvest, R.;Krog, M. C.;Kolte, A. M.;Schmidt, L.;Nielsen, H. S.	2019	Recurrent pregnancy loss: couples' perspectives on their need for treatment, support and follow up	Human Reproduction	34(2)	291-296	0268-1161 1460-2350	http://humrep.oxfordjournals.org/;https://academic.oup.com/humrep/article-pdf/34/2/291/27583496/dey362.pdf	10.1093/humrep/dey362
18025	Journal Article	Zotero Found PDF	Accurate	J. Y. Koffman, E.;Murtagh, F.;Yi, D.;Gao, W.;Barclay, S.;Pickles, A.;Higginson, I.;Johnson, H.;Wilson, R.;Bailey, S.;Ewart, C.;Evans, C.	2019	The AMBER care bundle for hospital inpatients with uncertain recovery nearing the end of life: the ImproveCare feasibility cluster RCT	Health Technology Assessment (Winchester, England)	23	1-150	2046-4924	https://njl-admin.nihr.ac.uk/document/download/2030732	10.3310/hta23550
18027	Journal Article	Zotero Found PDF	Accurate	J. K. Kong, A.;Goldberg, J.;Schroepfer, T.	2021	Caregiving for Parents Who Harmed You: A Conceptual Review	Clinical Gerontologist	44	507-519	1545-2301	https://europepmc.org/articles/pmc8490312?pdf=render	10.1080/07317115.2021.1920531
18028	Journal Article	Zotero Found PDF	Accurate	N. Kontos	2015	Review of Is evidence-based psychiatry ethical?	The Journal of Clinical Psychiatry	76	e898	0160-6689	https://www.psychiatrist.com/read-pdf/9911	10.4088/JCP.15bk09890
18029	Journal Article	Zotero Found PDF	Accurate	A. F. Koster, Anthony Vincent	2021	Investigating modes of being in the world: An introduction to phenomenologically grounded qualitative research	Phenomenology and the Cognitive Sciences		No-Pagination Specified	1568-7759 1572-8676	https://link.springer.com/content/pdf/10.1007%2Fs11097-020-09723-w.pdf	10.1007/s11097-020-09723-w
18031	Journal Article	Zotero Found PDF	Accurate	T. S. Koyauchi, Y.;Sato, K.;Hozumi, H.;Karayama, M.;Furuhashi, K.;Fujisawa, T.;Enomoto, N.;Nakamura, Y.;Inui, N.;Yokomura, K.;Imokawa, S.;Nakamura, H.;Morita, T.;Suda, T.	2021	Quality of dying and death in patients with interstitial lung disease compared with lung cancer: an observational study	Thorax	76	248-255	1468-3296	https://thorax.bmj.com/content/thoraxjnl/76/3/248.full.pdf	10.1136/thoraxjnl-2020-215917
18032	Journal Article	Zotero Found PDF	Accurate	E. Krainitzki	2015	Ghosted images: old lesbians on screen	Journal of Lesbian Studies	19	13-26	1540-3548	https://eprints.glos.ac.uk/1238/1/Ghosted%20Images%20Old%20Lesbians%20on%20Screen.pdf	10.1080/10894160.2015.959871
18033	Journal Article	Zotero Found PDF	Accurate	M. V. Kranendonk, Floris;van Heelsum, Anja	2018	Unpacking" the identity-to-politics link: The effects of social identification on voting among Muslim immigrants in Western Europe"	Political Psychology	39	43-67	0162-895X 1467-9221	https://pure.uva.nl/ws/files/29223215/Kranendonk_et_al_2018_Political_Psychology.pdf	10.1111/pops.12397
18034	Journal Article	Zotero Found PDF	Accurate	A. L. S. Kratz, Angelle M.;Brickell, Tracey A.;Lange, Rael T.;Carlozzi, Noelle E.	2017	Traumatic brain injury caregivers: A qualitative analysis of spouse and parent perspectives on quality of life	Neuropsychological Rehabilitation	27	16-37	0960-2011	https://search.ebscohost.com/login.aspx?direct=true&db=ccm&AN=119026867&site=ehost-live;https://europepmc.org/articles/pmc4673040?pdf=render	10.1080/09602011.2015.1051056
18035	Journal Article	Zotero Found PDF	Accurate	O. G. Kravdal, E.	2016	Health effects of parental deaths among adults in Norway: Purchases of prescription medicine before and after bereavement	SSM - Population Health	2	868-875	2352-8273	https://europepmc.org/articles/pmc5404113?pdf=render	10.1016/j.ssmph.2016.10.013
18037	Journal Article	Zotero Found PDF	Accurate	M. Y. Kristiansen, Tarek;Hassani, Amani;Sheikh, Aziz	2016	Experiencing loss: A Muslim widow's bereavement narrative	Journal of Religion and Health	55	226-240	0022-4197 1573-6571	https://link.springer.com/content/pdf/10.1007%2Fs10943-015-0058-x.pdf	10.1007/s10943-015-0058-x
18038	Journal Article	Zotero Found PDF	Accurate	A. M. S. Krooupa, P.;McKeever, S.;Seddon, K.;Davis, S.;Sampson, E. L.;Tookman, A.;Martin, J.;Nambisan, V.;Vivat, B.	2022	Do palliative care patients and relatives think it would be acceptable to use Bispectral index (BIS) technology to monitor palliative care patients' levels of consciousness? A qualitative exploration with interviews and focus groups for the I-CAN-CARE research programme	BMC Palliative Care	21	86	1472-684X	https://bmcpalliatcare.biomedcentral.com/counter/pdf/10.1186/s12904-022-00949-w	10.1186/s12904-022-00949-w
18039	Journal Article	Zotero Found PDF	Accurate - not version of record	J. Krueger	2018	Musical scaffolding and the pleasure of sad music: Comment on An integrative review of the enjoyment of sadness associated with music" by Tuomas Eerola et al"	Physics of life reviews	25	134-135	1873-1457 (electronic) 1873-1457	https://ore.exeter.ac.uk/repository/bitstream/10871/31125/1/Krueger%20-%20Eeorala%20et%20al%20comment.pdf	10.1016/j.plrev.2018.01.010
18040	Journal Article	Zotero Found PDF	Accurate	N. S. Krzyzaniak, Anna Mae;Bakhit, Mina;Bryant, A. N. N.;Taylor, Marianne;Mar, Chris Del	2021	Impact of the COVID-19 pandemic on the Australian residential aged care facility (RACF) workforce	Australian Journal of Advanced Nursing	38	47-58	0813-0531	https://search.ebscohost.com/login.aspx?direct=true&db=ccm&AN=152131744&site=ehost-live;https://www.ajan.com.au/index.php/AJAN/article/download/490/117	10.37464/2020.383.490
18042	Journal Article	Zotero Found PDF	Accurate	N. R. Kuit, Elizabeth H.	2021	A rapid review of non-death bereavement interventions for children in alternative care	Child & Adolescent Social Work Journal		No-Pagination Specified	0738-0151 1573-2797	https://link.springer.com/content/pdf/10.1007%2Fs10560-021-00757-w.pdf	10.1007/s10560-021-00757-w
18043	Journal Article	Zotero Found PDF	Accurate	M. Z. Kukulskiene, N.	2022	Postnatal Depression and Post-Traumatic Stress Risk Following Miscarriage	International Journal of Environmental Research & Public Health [Electronic Resource]	19	27	1660-4601	https://www.mdpi.com/1660-4601/19/11/6515/pdf?version=1653633636	10.3390/ijerph19116515
18044	Journal Article	Zotero Found PDF	Accurate	A. M. S.-W. Kunzler, J.;Stoll, M.;Mancini, A. L.;Lehmann, S.;Blessin, M.;Gilan, D.;Helmreich, I.;Hufert, F.;Lieb, K.	2021	Mental health and psychosocial support strategies in highly contagious emerging disease outbreaks of substantial public concern: A systematic scoping review	PLoS ONE	16(2 February) (no pagination)		1932-6203 (electronic) 1932-6203	https://journals.plos.org/plosone/article/file?id=10.1371/journal.pone.0244748&type=printable	10.1371/journal.pone.0244748
18045	Journal Article	Zotero Found PDF	Accurate	N. C. Kupeli, Bridget;Tamura-Rose, Gabrielle;Schofield, Guy;Webber, Natalie;Hicks, Stephanie E.;Floyd, Theodore;Vivat, Bella;Sampson, Elizabeth L.;Stone, Patrick;Aspden, Trefor	2019	Authors' reply to Montoya et al. comment on: Tools measuring quality of death, dying, and care, completed after death: Systematic review of psychometric properties""	The Patient: Patient-Centered Outcomes Research	12	169	1178-1653 1178-1661	https://link.springer.com/content/pdf/10.1007%2Fs40271-018-0351-3.pdf	10.1007/s40271-018-0351-3
18046	Journal Article	Zotero Found PDF	Accurate	C. Y. C. Kustanti, H.;Kang, X. L.;Pien, L. C.;Chen, R.;Tsai, H. T.;Chou, K. R.	2022	Anticipatory grief prevalence among caregivers of persons with a life-threatening illness: A meta-analysis	BMJ supportive & palliative care	11	11	2045-4368	https://spcare.bmj.com/content/bmjspcare/early/2022/02/10/bmjspcare-2021-003338.full.pdf	10.1136/bmjspcare-2021-003338
18047	Journal Article	Zotero Found PDF	Accurate	D. E. Kwesiga, L.;Orach, C. G.;Tawiah, C.;Imam, M. A.;Fisker, A. B.;Enuameh, Y.;Lawn, J. E.;Blencowe, H.;Waiswa, P.;Bradby, H.;Malqvist, M.	2022	Adverse pregnancy outcome disclosure and women's social networks: a qualitative multi-country study with implications for improved reporting in surveys	BMC Pregnancy & Childbirth	22	292	1471-2393	https://bmcpregnancychildbirth.biomedcentral.com/counter/pdf/10.1186/s12884-022-04622-1	10.1186/s12884-022-04622-1
18048	Journal Article	Zotero Found PDF	Accurate	J. O. Lachal, M.;Sibeoni, J.;Moro, M. R.;Revah-Levy, A.	2015	Metasynthesis of youth suicidal behaviours: Perspectives of youth, parents, and health care professionals	PLoS ONE	10(5) (no pagination)		1932-6203 (electronic) 1932-6203	http://www.plosone.org/article/fetchObject.action?uri=info:doi/10.1371/journal.pone.0127359&representation=PDF;https://journals.plos.org/plosone/article/file?id=10.1371/journal.pone.0127359&type=printable	10.1371/journal.pone.0127359
18049	Journal Article	Zotero Found PDF	Accurate	C. M. Lafarge, K.;Breeze, A. C.;Fox, P.	2017	Pregnancy termination for fetal abnormality: are health professionals' perceptions of women's coping congruent with women's accounts?	BMC Pregnancy & Childbirth	17	60	1471-2393	https://bmcpregnancychildbirth.biomedcentral.com/counter/pdf/10.1186/s12884-017-1238-3	10.1186/s12884-017-1238-3
18051	Journal Article	Zotero Found PDF	Accurate - not version of record	C. U. Lafarge, Lee;Mitchell, Kathryn;Fox, Pauline	2020	The role of rumination in adjusting to termination of pregnancy for fetal abnormality: Rumination as a predictor and mediator of posttraumatic growth	Psychological Trauma: Theory, Research, Practice, and Policy	12	101-109	1942-9681 1942-969X	https://repository.uwl.ac.uk/id/eprint/5737/1/Lafarge%20Manuscript%20-%20Revised%2012%2010%2018%20-%20Final%20with%20title%20page.pdf	10.1037/tra0000440
18052	Journal Article	Zotero Found PDF	Accurate	C. K. K. B. Lam, J.;Finlayson, J.;Todd, S.;Taggart, L.;Boaz, A.;Tuffrey-Wijne, I.	2021	Maximising engagement and participation of intellectual disability staff in research: Insights from conducting a UK-wide survey	Journal of Intellectual Disabilities	25	554-566	1744-6309	https://journals.sagepub.com/doi/pdf/10.1177/1744629520924141	10.1177/1744629520924141
18053	Journal Article	Zotero Found PDF	Accurate	L. A. F. Langner, F. F.	2020	After the Burden Is Lifted: Caregivers' Recovery of Life Satisfaction After the Death or Recovery of a Spouse	Journals of Gerontology Series B-Psychological Sciences & Social Sciences	75	2170-2180	1758-5368	https://academic.oup.com/psychsocgerontology/article-pdf/75/10/2170/34295125/gbz117.pdf	10.1093/geronb/gbz117
18054	Journal Article	Zotero Found PDF	Accurate	C. M. Laranjeira, D.;Salci, M. A.;Carreira, L.;Covre, E.;Jaques, A.;Cuman, R. N.;Marcon, S.;Querido, A.	2022	A Scoping Review of Interventions for Family Bereavement Care during the COVID-19 Pandemic	Behavioral sciences	12	19	2076-328X	https://www.mdpi.com/2076-328X/12/5/155/pdf?version=1652943447	10.3390/bs12050155
17978	Journal Article	Zotero Found PDF UNIQUE	Accurate	E. M. Kaye, Daniel;Lyman, Joanna;Cunningham, Melody	2016	Palliation Beyond Death: Face-to-Face Interdisciplinary Postmortem Review as a Tool to Mitigate Complicated Bereavement and Promote Legacy Building (FR456)	Journal of Pain & Symptom Management	51	369-369	0885-3924	https://search.ebscohost.com/login.aspx?direct=true&db=ccm&AN=112551387&site=ehost-live;https://www.jpsmjournal.com/article/S0885392415008702/pdf	10.1016/j.jpainsymman.2015.12.231
17979	Journal Article	Zotero Found PDF UNIQUE	Accurate	J. W. R. Keeley, G. M.;Roberts, M. C.;Evans, S. C.;Robles, R.;Matsumoto, C.;Brewin, C. R.;Cloitre, M.;Perkonigg, A.;Rousseau, C.;Gureje, O.;Lovell, A. M.;Sharan, P.;Maercker, A.	2016	Disorders specifically associated with stress: A case-controlled field study for ICD-11 mental and behavioural disorders	International Journal of Clinical & Health Psychology	16	109-127	2174-0852	https://europepmc.org/articles/pmc6225017?pdf=render	10.1016/j.ijchp.2015.09.002
17985	Journal Article	Zotero Found PDF UNIQUE	Accurate	M. C. B. Kennedy, J.;Mayer, S.;Collins, A.;Kerr, T.;McNeil, R.	2019	Peer worker involvement in low-threshold supervised consumption facilities in the context of an overdose epidemic in Vancouver, Canada	Social Science & Medicine	225	60-68	1873-5347	https://europepmc.org/articles/pmc6415769?pdf=render	10.1016/j.socscimed.2019.02.014
17988	Journal Article	Zotero Found PDF UNIQUE	Accurate	K. J. Kent, B.;Marsh, P.;Barnett, T.;Ball, M.	2020	A systematic review and quality appraisal of bereavement care practice guidelines	Journal of Evaluation in Clinical Practice	26	852-862	1365-2753	https://figshare.com/articles/journal_contribution/A_systematic_review_and_quality_appraisal_of_bereavement_care_practice_guidelines/22980731/1/files/40725341.pdf	10.1111/jep.13225
17995	Journal Article	Zotero Found PDF UNIQUE	Accurate	C. M. Khemai, J. M.;Mujezinovic, I.;Bolt, S. R.;Pieters, S.;Moser, A.;Schols, J. M. G. A.;Janssen, D. J. A.	2022	Interprofessional collaboration in palliative dementia care through the eyes of informal caregivers	Dementia (London, England)	21(6)	1890-1913	1741-2684 (electronic) 1741-2684	https://pure.uvt.nl/ws/files/64258667/Tranzo_Bolt_interprofessional_collaboration_in_paliative_dementia_care_Dementia_2022.pdf	10.1177/14713012221098259
18000	Journal Article	Zotero Found PDF UNIQUE	Accurate	J. T. Kim, Angela	2020	The inclusive family support model: Facilitating openness for post‐adoptive families	Child & Family Social Work	25	173-181	1356-7500	https://search.ebscohost.com/login.aspx?direct=true&db=ccm&AN=141095497&site=ehost-live;https://digitalcommons.tacoma.uw.edu/cgi/viewcontent.cgi?article=1524&context=socialwork_pub	10.1111/cfs.12675
18010	Journal Article	Zotero Found PDF UNIQUE	Accurate	C. G. Kingdon, J. L.;O'Donnell, E.;Turner, M.	2015	Seeing and Holding Baby: Systematic Review of Clinical Management and Parental Outcomes After Stillbirth	Birth	42	206-18	1523-536X	https://clok.uclan.ac.uk/12013/1/12013_kingdon.pdf	10.1111/birt.12176
18018	Journal Article	Zotero Found PDF UNIQUE	Accurate	M. E.-S. Kishino, C.;Afolabi, O.;Koffman, J.	2022	Family involvement in advance care planning for people living with advanced cancer: A systematic mixed-methods review	Palliative Medicine	36(3)	462-477	0269-2163 1477-030X	https://journals.sagepub.com/home/PMJ;https://www.ncbi.nlm.nih.gov/pmc/articles/PMC8972955/pdf/10.1177_02692163211068282.pdf	10.1177/02692163211068282
18026	Journal Article	Zotero Found PDF UNIQUE	Accurate	C. K. M. Kokou-Kpolou, C. S.;Masson, J.;Bernoussi, A.;Cenat, J. M.;Bacque, M. F.	2020	Correlates of grief-related disorders and mental health outcomes among adult refugees exposed to trauma and bereavement: A systematic review and future research directions	Journal of Affective Disorders	267	171-184	1573-2517	https://hal.archives-ouvertes.fr/hal-03015618/file/islandora_96861.pdf	10.1016/j.jad.2020.02.026
18030	Journal Article	Zotero Found PDF UNIQUE	Accurate	C. Kousky	2016	Impacts of Natural Disasters on Children	Future of Children	26	73-92	1054-8289	https://search.ebscohost.com/login.aspx?direct=true&db=ccm&AN=115260066&site=ehost-live;https://muse.jhu.edu/pub/31/article/641235/pdf	10.1353/foc.2016.0004
18036	Journal Article	Zotero Found PDF UNIQUE	Accurate	M. E. P. Kret, E.;Sterck, E. H. M.;Clay, Z.	2020	Emotional expressions in human and non-human great apes	Neuroscience and Biobehavioral Reviews	115	378-395	0149-7634 1873-7528	https://www.elsevier.com/locate/neubiorev;https://dspace.library.uu.nl/bitstream/handle/1874/409858/1_s2.0_S0149763419304749_main.pdf?sequence=1&isAllowed=y	10.1016/j.neubiorev.2020.01.027
18041	Journal Article	Zotero Found PDF UNIQUE	Accurate - not version of record	O. M. Kuforiji, T. A.;Lovell, K.	2022	Women's experiences of care and support following perinatal death in high burden countries: A metasynthesis	Women & Birth: Journal of the Australian College of Midwives	1	1	1878-1799	https://archive.lstmed.ac.uk/21067/1/Tracey%20Mills%201.pdf	10.1016/j.wombi.2022.07.170
18050	Journal Article	Zotero Found PDF UNIQUE	Accurate	C. M. Lafarge, K.;Fox, P.	2017	Posttraumatic growth following pregnancy termination for fetal abnormality: the predictive role of coping strategies and perinatal grief	Anxiety, Stress, & Coping	30	536-550	1477-2205	https://www.tandfonline.com/doi/pdf/10.1080/10615806.2016.1278433	10.1080/10615806.2016.1278433
18055	Journal Article	Zotero Not Found	No Access	Kamalamani	2017	Bereavement: Personal experiences and clinical reflections	Psychotherapy & Politics International	15	n/a-N.PAG	1476-9263	https://search.ebscohost.com/login.aspx?direct=true&db=ccm&AN=126406292&site=ehost-live	10.1002/ppi.1431
18056	Journal Article	Zotero Not Found	N/A	R. M. S. W. S. S. A. S. M. J. P. V. Kamaldeep Bhui		Therapeutic communications in black and minority ethnic populations: a synthesis of the evidence base
18057	Journal Article	Zotero Not Found	UoY Access: Sage Journals	C. S. Kamis, A.;Copeland, M.	2022	Parental Death and Mid-adulthood Depressive Symptoms: The Importance of Life Course Stage and Parent's Gender	Journal of health and social behavior	63(2)	250-265	2150-6000 (electronic) 2150-6000		10.1177/00221465211061120
18058	Journal Article	Zotero Not Found	UoY Access: Science Direct	K. S. D. Kamp, H.	2019	Retraction notice to How many bereaved people hallucinate about their loved one? A systematic review and meta-analysis of bereavement hallucinations" [JAD 243C (2018) 463-476]"	Journal of Affective Disorders	250	447	1573-2517		10.1016/j.jad.2019.02.067
18059	Journal Article	Zotero Not Found	Open Access: Science Direct	K. S. D. Kamp, H.	2019	How many bereaved people hallucinate about their loved one? A systematic review and meta-analysis of bereavement hallucinations	Journal of Affective Disorders	243	463-476	1573-2517		10.1016/j.jad.2018.09.039
18060	Journal Article	Zotero Not Found	UoY Access: Wiley	A. Kane	2019	'How Can Anyone Live Like That?' Exploring the Conscious and Unconscious Implications for Disabled People of any Change in Assisted Suicide Law	British Journal of Psychotherapy	35(2)	195-214	0265-9883 1752-0118	http://onlinelibrary.wiley.com/journal/10.1111/(ISSN)1752-0118	10.1111/bjp.12447
18061	Journal Article	Zotero Not Found	N/A	J. S. A. S. V. R. Kannan Ganeshan Kallapiran		Effectiveness of interventions in promoting resilience in children and adolescents exposed to interpersonal adversities: Umbrella review
18062	Journal Article	Zotero Not Found	No Access	G. S. Kao	2018	It hurts to move (on): A family's experience with chronic pain, grief, and healing	Families, Systems & Health: The Journal of Collaborative Family HealthCare	36	252-254	1091-7527	https://search.ebscohost.com/login.aspx?direct=true&db=ccm&AN=130325811&site=ehost-live	10.1037/fsh0000351
18063	Journal Article	Zotero Not Found	UoY Access: Taylor & Francis	S. J. M. Kaplan, O'Brien Kimberley H.	2015	Training and supervision of counselors at a residential grief camp				0160-9513	http://www.scie-socialcareonline.org.uk/training-and-supervision-of-counselors-at-a-residential-grief-camp/r/a1CG0000003aEEeMAM
18064	Journal Article	Zotero Not Found	UoY Access: Sage	N. Kar	2016	Factors associated with suicides in Wolverhampton: Relevance of local audits exploring preventability	Medicine, Science & the Law	56	245-251	2042-1818		10.1177/0025802416657761
18065	Journal Article	Zotero Not Found	UoY Access: Taylor & Francis	T. J. Kara, Cacciatore	2019	'Experiencing life for the first time': the effects of a traumatic death course on social work student mindfulness and empathy				0261-5479	http://www.scie-socialcareonline.org.uk/experiencing-life-for-the-first-time-the-effects-of-a-traumatic-death-course-on-social-work-student-mindfulness-and-empathy/r/a1C0f000006tHtkEAE
18066	Journal Article	Zotero Not Found	Open Access: JBUON	M. T. Karamanou, E.;Laios, K.;Koutsilieris, M.;Androutsos, G.	2016	Melancholy as a risk factor for cancer: A historical overview	Journal of B.U.ON.	21(3)	756-758	1107-0625	http://bu-on.org/jbuon/
18067	Journal Article	Zotero Not Found	Open Access: Sage	B. C. Karen, Mason	2020	Child removal as the gateway to further adversity: birth mother accounts of the immediate and enduring collateral consequences of child removal				1473-3250	http://www.scie-socialcareonline.org.uk/child-removal-as-the-gateway-to-further-adversity-birth-mother-accounts-of-the-immediate-and-enduring-collateral-consequences-of-child-removal/r/a1C6f000007Tve5EAC
18068	Journal Article	Zotero Not Found	UoY Access: Taylor & Francis	B. e. a. Karen	2015	Vulnerable birth mothers and repeat losses of infants to public care: is targeted reproductive health care ethically defensible?				0964-9069	http://www.scie-socialcareonline.org.uk/vulnerable-birth-mothers-and-repeat-losses-of-infants-to-public-care-is-targeted-reproductive-health-care-ethically-defensible/r/a1CG0000004T4J9MAK
18069	Journal Article	Zotero Not Found	N/A	E. S. Karen Slade		The effects of exposure to suicide and suicidal behaviour in adults within prison and inpatient settings
18070	Journal Article	Zotero Not Found	N/A	F. M. B. M. Kari McGregor		The relationship between self-constructs and distress in adult trauma- and stressor-related disorders: A systematic review protocol
18071	Journal Article	Zotero Not Found	UoY Access: Taylor & Francis	C. e. a. Karin	2015	Transitioning from caregiver to visitor in a long-term care facility: the experience of caregivers of people with dementia				1360-7863	http://www.scie-socialcareonline.org.uk/transitioning-from-caregiver-to-visitor-in-a-long-term-care-facility-the-experience-of-caregivers-of-people-with-dementia/r/a1CG0000004TPMlMAO
18072	Journal Article	Zotero Not Found	N/A	H. D. Karina Elisabeth Stengaard Kamp		A systematic review and meta-analysis of the prevalence of bereavement hallucinations and their correlation with grief severity and psychological distress
18073	Journal Article	Zotero Not Found	Open Access: American Psychiatric Association Publishing	F. U. Kärki	2015	Norway's 2011 Terror Attacks: Alleviating National Trauma With a Large-Scale Proactive Intervention Model	Psychiatric Services	66	910-912	1075-2730	https://search.ebscohost.com/login.aspx?direct=true&db=ccm&AN=109639777&site=ehost-live	10.1176/appi.ps.201500050
18074	Journal Article	Zotero Not Found	No Access	M. K. Karlsson, Anne	2021	Nurses as Human Beings in End-of-Life Care—A Tentative Theory Model	International Journal for Human Caring	25	131-141	1091-5710	https://search.ebscohost.com/login.aspx?direct=true&db=ccm&AN=152225742&site=ehost-live	10.20467/HumanCaring-D-20-00028
18075	Journal Article	Zotero Not Found	UoY Access: Taylor & Francis	E. Karydi	2018	Childhood bereavement: The role of the surviving parent and the continuing bond with the deceased	Death Studies	42	415-425	1091-7683		10.1080/07481187.2017.1363829
18076	Journal Article	Zotero Not Found	UoY Access: Taylor & Francis	M. K. Kasahara-Kiritani, Ryota;Ikeda, Mari;Kamibeppu, Kiyoko	2017	Relationships in families after a family member's death: A qualitative metasynthesis	Journal of Loss and Trauma	22	396-411	1532-5024 1532-5032		10.1080/15325024.2017.1310494
18077	Journal Article	Zotero Not Found	N/A	E. M. B. H. Kate Flemming		The caregiving experiences of informal carers of people living with motor neurone disease (MND): a synthesis of qualitative research
18078	Journal Article	Zotero Not Found	No Access	H. Kate	2015	Initial analysis of a community-based bereavement programme				1462-2815	http://www.scie-socialcareonline.org.uk/initial-analysis-of-a-community-based-bereavement-programme/r/a1CG0000004jQZLMA2
18079	Journal Article	Zotero Not Found	N/A	C. D. M. O. P. M. Kate Obst		Men’s grief following pregnancy loss and neonatal loss: a systematic review
18080	Journal Article	Zotero Not Found	UoY Access: Taylor & Francis	S. G. Kate, Morgan	2021	'If only i could have said, if only somebody was listening': mothers' experiences of placing their child into care				1092-6755	http://www.scie-socialcareonline.org.uk/if-only-i-could-have-said-if-only-somebody-was-listening-mothers-experiences-of-placing-their-child-into-care/r/a1C6f000006oe0SEAQ
18081	Journal Article	Zotero Not Found	N/A	S. P. J. K. E. M.-W. Katherine Clarke		Can non-pharmacological interventions prevent relapse in adults who have recovered from depression? A systematic review and meta-analysis of randomised controlled trials
18082	Journal Article	Zotero Not Found	N/A	N. G. M. M. D. L. Katherine Flach		Complicated grief and maternal mental health after the loss of a child: a systematic review
18083	Journal Article	Zotero Not Found	UoY Access: Taylor & Francis	E. J. Kathleen, Wilson;Lesley, Chenoweth	2016	When families relinquish care of a child with a disability: perceptions from birthmothers				0312-407X	http://www.scie-socialcareonline.org.uk/when-families-relinquish-care-of-a-child-with-a-disability-perceptions-from-birthmothers/r/a1CG0000004sB7xMAE
18084	Journal Article	Zotero Not Found	N/A	K. M. T. J. Kathleen Grieve		What is the impact of perceived risks and safety of vaccines and vaccination to vaccine acceptance and uptake?
18085	Journal Article	Zotero Not Found	N/A	L. A. Kathrin Bernemann		Adult Attachment and Prolonged Grief - A Systematic Review
18086	Journal Article	Zotero Not Found	N/A	N. Kathrine		Distress in patients and caregivers coping with advanced cancer: a systematic review of the role of attachment style
18087	Journal Article	Zotero Not Found	Open Access: Oxford Academic	B.-Y. B. Kathryn, Walker Ruth;A, Luszcz Mary	2017	An examination of resilience and coping in the oldest old using life narrative method				0016-9013	http://www.scie-socialcareonline.org.uk/an-examination-of-resilience-and-coping-in-the-oldest-old-using-life-narrative-method/r/a1C0f0000058fhEEAQ
18088	Journal Article	Zotero Not Found	N/A	D. H. J. R. C. M. L. P. Kathryn Carruthers		Parenting through a porthole. Women’s experiences of pregnancy following suspected or diagnosed preterm labour at less than 37 weeks’ gestation: a systematic review protocol of qualitative evidence
18089	Journal Article	Zotero Not Found	N/A	D. M. J. B. C. M. M. S. A. F. Katie Grogan		Non-abuse adverse life experiences of adults diagnosed with eating disorders: a systematic review
18090	Journal Article	Zotero Not Found	No Access	K. Katie	2015	We need to talk about death				2041-0840	http://www.scie-socialcareonline.org.uk/we-need-to-talk-about-death/r/a1CG0000004T7NpMAK
18091	Journal Article	Zotero Not Found	N/A	I. M. D. A. J. T. J. W. S. S. M. F. J. B. M. S. Katie N. Dainty		Effect of family presence during resuscitation in paediatric cardiac arrest on patient, parent and health provider outcomes
18093	Journal Article	Zotero Not Found	N/A	R. Z. P. B. M. O. C. Katrine B. Komischke-Konnerup		Cognitive-behavioral therapies for prolonged grief symptoms: A systematic review and meta-analysis
18094	Journal Article	Zotero Not Found	N/A	M. J. L. D. N. R. Z. M. O. C. Katrine Komischke-Konnerup		Co-occurrence of prolonged grief and symptoms of post-traumatic stress, depression, and anxiety: a systematic review and meta-analysis
18095	Journal Article	Zotero Not Found	UoY Access: Sage	O. Y. Katz, Hashiloni‐Dolev	2019	(Un) Natural Grief: Novelty, Tradition and Naturalization in Israeli Discourse on Posthumous Reproduction	Medical Anthropology Quarterly	33	345-363	7455194	https://www.proquest.com/docview/2287807384?accountid=15181&bdid=23927&_bd=uekiC77uFiGsd4xfRd9Op1E85MY%3D
18096	Journal Article	Zotero Not Found	UoY Access: Sage	J. E. L. Kaufman, Yeonjung;Vaughon, Wendy;Aig, Unuigbe;Gallo, William T.	2019	Depression Associated With Transitions Into and Out of Spousal Caregiving	The International Journal of Aging & Human Development	88	127-149	0091-4150	https://www.proquest.com/docview/2174076631?accountid=15181&bdid=23927&_bd=tXKYlEsuBbjoCLCaSSuiDfKd%2B2w%3D
18097	Journal Article	Zotero Not Found	Open Access: Journal of the Indian Academy of Applied Psychology	N. Kaul	2017	Involuntary retirement due to injury in elite athletes from competitive sport: A qualitative approach	Journal of the Indian Academy of Applied Psychology	43	315-325	0019-4247
18098	Journal Article	Zotero Not Found	UoY Access: Taylor & Francis	R. S. Kaur, Jacqui	2022	A phenomenological enquiry into the impact of bereavement by suicide over the life course	Mortality	27	53-74	1357-6275	https://search.ebscohost.com/login.aspx?direct=true&db=ccm&AN=155346118&site=ehost-live	10.1080/13576275.2020.1823351
18099	Journal Article	Zotero Not Found	UoY Access: Taylor & Francis	S. Kavaler-Adler	2018	The beginning of heartache in character disorders: On the way to relatedness and intimacy through primal affects and symbolization	International Forum of Psychoanalysis	27(4)	207-218	0803-706X 1651-2324	https://www.tandf.co.uk/journals/titles/0803706X.asp	10.1080/0803706x.2016.1270468
18100	Journal Article	Zotero Not Found	Open Access: Science Direct	R. M. C. Keall, J. M.;Butow, P. N.	2015	Therapeutic life review in palliative care: a systematic review of quantitative evaluations	Journal of Pain & Symptom Management	49	747-61	1873-6513		10.1016/j.jpainsymman.2014.08.015
18101	Journal Article	Zotero Not Found	UoY Access: Wiley	D. P. Kealy, William E.;Ogrodniczuk, John S.;Joyce, Anthony S.;Weideman, Rene	2019	Individual goal achievement in group psychotherapy: The roles of psychological mindedness and group process in interpretive and supportive therapy for complicated grief	Clinical Psychology & Psychotherapy	26	241-251	1063-3995	https://search.ebscohost.com/login.aspx?direct=true&db=ccm&AN=135709537&site=ehost-live	10.1002/cpp.2346
18102	Journal Article	Zotero Not Found	UoY Access: Sage	O. M. Keegan, I.;Benkel, I.;Limonero, J. T.;Relf, M.;Guldin, M. B.	2021	Using the Delphi technique to achieve consensus on bereavement care in palliative care in Europe: An EAPC White Paper	Palliative Medicine	35	1908-1922	1477-030X		10.1177/02692163211043000
18104	Journal Article	Zotero Not Found	No Access	L. W. Kelada, C. E.;Cruz Silva, M. C.;Signorelli, C.	2020	Camps for Children with Cancer and Their Families: A Systematic Review of Psychosocial and Physical Impacts	Journal of Developmental & Behavioral Pediatrics	41	145-156	1536-7312		10.1097/dbp.0000000000000728
18105	Journal Article	Zotero Not Found	No Access	A. Kellehear	2016	Commentary: Public health approaches to palliative care - The progress so far	Progress in Palliative Care	24(1)	36-38	0969-9260 1743-291X	http://www.tandfonline.com/doi/abs/10.1080/09699260.2015.1103499#aHR0cDovL3d3dy50YW5kZm9ubGluZS5jb20vZG9pL3BkZi8xMC4xMDgwLzA5Njk5MjYwLjIwMTUuMTEwMzQ5OUBAQDA=	10.1080/09699260.2015.1103499
18106	Journal Article	Zotero Not Found	No Access	A. Kellehear	2020	Compassionate Cities: global significance and meaning for palliative care	Progress in Palliative Care	28(2)	115-119	0969-9260 1743-291X	http://www.tandfonline.com/loi/yppc20#.VvoGu7df1Hg	10.1080/09699260.2019.1701835
18107	Journal Article	Zotero Not Found	UoY Access: MAG Online Library	D. Kelly	2016	Learning from loss	International Journal of Palliative Nursing	22	367	1357-6321		10.12968/ijpn.2016.22.8.367
18108	Journal Article	Zotero Not Found	N/A	K. S. M. B. M. K. P. D. S. J. T. Kelly Dickson		COVID-19 and mental health: a systems-based causal pathway and systematic review of strategies to support the general public and at-risk groups
18110	Journal Article	Zotero Not Found	N/A	G. G. T. M. Kelly Jo Charge		Psychological, social and biological mediators of the association between trauma exposure and substance use: a systematic review
18111	Journal Article	Zotero Not Found	UoY Access: Sage	C. A. Kelsey, D'Andrade	2018	Engaging community members in providing support for the dying and the bereaved: activities in social work community practice				1044-3894	http://www.scie-socialcareonline.org.uk/engaging-community-members-in-providing-support-for-the-dying-and-the-bereaved-activities-in-social-work-community-practice/r/a1C0f000005kaRbEAI
18112	Journal Article	Zotero Not Found	UoY Access: Taylor & Francis	H. R. J. Kemp, Nicky;Stewart, Sandra	2016	The lived experience of companion-animal loss: A systematic review of qualitative studies	Anthrozoos	29	533-557	0892-7936 1753-0377		10.1080/08927936.2016.1228772
18113	Journal Article	Zotero Not Found	No Access	R. B. Kennaugh, Julie;Tavener, Meredith	2016	Beyond widowhood: Do prior discovered themes that describe the experiences of older Australian widowed women persist over time?	Women & Health	56	827-842	0363-0242	https://search.ebscohost.com/login.aspx?direct=true&db=ccm&AN=117954576&site=ehost-live	10.1080/03630242.2015.1118731
18114	Journal Article	Zotero Not Found	UoY Access: Sage	A. J. M. Kennedy, M.;McKay, K.;Brumby, S.	2021	Suicide and Accidental Death for Australia's Farming Families: How Context Influences Individual Response	Omega	83(3)	407-425	1541-3764 (electronic) 1541-3764		10.1177/0030222819854920
18115	Journal Article	Zotero Not Found	UoY Access: Science Direct	B. C. Kennedy, R.;Valdimarsdottir, U.;Montgomery, S.;Fang, F.;Fall, K.	2018	Childhood Bereavement and Lower Stress Resilience in Late Adolescence	Journal of Adolescent Health	63	108-114	1879-1972		10.1016/j.jadohealth.2018.02.002
18116	Journal Article	Zotero Not Found	UoY Access: Wiley	C. D. Kennedy, F. P.;Chan, A. Y. C.	2019	In limbo: A systematic review of psychological responses and coping among people with a missing loved one	Journal of Clinical Psychology	75	1544-1571	1097-4679		10.1002/jclp.22799
18117	Journal Article	Zotero Not Found	UoY Access: Taylor & Francis	M. D.-B. Kenny, S.;Martin, A.;Eustace-Cook, J.;Hilliard, C.;Clinton, F.;Storey, L.;Coyne, I.;Murray, K.;Duffy, K.;Fortune, G.;Smith, O.;Higgins, A.;Hynes, G.	2020	You are at rock bottom: A qualitative systematic review of the needs of bereaved parents as they journey through the death of their child to cancer	Journal of Psychosocial Oncology	38	761-781	1540-7586		10.1080/07347332.2020.1762822
18118	Journal Article	Zotero Not Found	UoY Access: Science Direct	N. C. Kentish-Barnes, Sylvie;Valade, Sandrine;Jaber, Samir;Kerhuel, Lionel;Guisset, Olivier;Martin, Maëlle;Mazaud, Amélie;Papazian, Laurent;Argaud, Laurent;Demoule, Alexandre;Schnell, David;Lebas, Eddy;Ethuin, Frédéric;Hammad, Emmanuelle;Merceron, Sybille;Audibert, Juliette;Blayau, Clarisse;Delannoy, Pierre-Yves;Lautrette, Alexandre;Lesieur, Olivier;Renault, Anne;Reuter, Danielle;Terzi, Nicolas;P…	2022	A three-step support strategy for relatives of patients dying in the intensive care unit: a cluster randomised trial				0140-6736
18119	Journal Article	Zotero Not Found	UoY Access: MAG Online Library	S. Kerelo	2021	Book review	British Journal of Midwifery	29	478-478	0969-4900	https://search.ebscohost.com/login.aspx?direct=true&db=ccm&AN=151741131&site=ehost-live	10.12968/bjom.2021.29.8.478
18120	Journal Article	Zotero Not Found	N/A	A. M. G. B. R. G. J. V. Kerry Jones		A systematic review of the effectiveness of Acceptance and Commitment Therapy (ACT) compared with other psychological therapies in managing grief experienced by bereaved spouses or partners of adults who had received palliative care in the UK
18121	Journal Article	Zotero Not Found	N/A	J. D. L. J. V. Kerry Jones		What support is offered and given to bereaved elderly carers aged 65+ after the death of a family member who was cared for, and how does it match their needs? A systematic review
18122	Journal Article	Zotero Not Found	N/A	J. D. L. J. V. Kerry Jones		What support is offered and given to bereaved middle-aged carers aged 45-64 after the death of a family member who was cared for, and how does it match their needs? A systematic review
18123	Journal Article	Zotero Not Found	N/A	J. D. L. J. V. Kerry Jones		What support is offered and given to bereaved adult carers aged 25-44 after the death of a family member that was cared for, and how does it match their needs? A systematic review
18124	Journal Article	Zotero Not Found	N/A	J. D. L. J. V. Kerry Jones		What support is offered and given to lesbian, gay, bisexual, and transgender (LGBT) carers after the death of a family member that was cared for, and how does it match their needs? A systematic review
18125	Journal Article	Zotero Not Found	UoY Access: Sage	B. R. Kesstan, Pepin	2017	Dementia grief: a theoretical model of a unique grief experience				1471-3012	http://www.scie-socialcareonline.org.uk/dementia-grief-a-theoretical-model-of-a-unique-grief-experience/r/a1CG0000003mS5dMAE
18126	Journal Article	Zotero Not Found	N/A	J. C. C. H. S. T. C. Q. Z. L. X. r. H. Keyi Zhou		The prevalence and risk factors of depression and anxiety among Chinese adolescents: a systematic review
18127	Journal Article	Zotero Not Found	No Access	D. S. Khalid	2019	End of Life Care: The Islamic Perspective	Journal of Cognitive Psychotherapy	33(4)	254-259	0889-8391 1938-887X	http://www.ingentaconnect.com/content/springer/jcogp	10.20467/1091-5710.23.3.254
18128	Journal Article	Zotero Not Found	N/A	A. E. Khanemozhi Janani Anbarasan		Support needs and experience of families following the suicide of a family member
18129	Journal Article	Zotero Not Found	UoY Access: MAG Online Library	A. J. Khanipour-Kencha, A. C.;Bahramnezhad, F.	2022	Anticipatory grief during COVID-19: a commentary	British Journal of Community Nursing	27	114-117	1462-4753		10.12968/bjcn.2022.27.3.114
18130	Journal Article	Zotero Not Found	UoY Access: Sage	S. E. Khatib, D.;Speed, S.	2020	On the Road to Social Death: A Grounded Theory Study of the Emotional and Social Effects of Honor Killing on Families-A Palestinian Perspective	Violence Against Women	26	1008-1032	1552-8448		10.1177/1077801219847289
18131	Journal Article	Zotero Not Found	UoY Access: Taylor & Francis	M. S. M. H. Khoshnami, Javadi;Noruzi, Sara;Tahereh Azari, Arghun;Sayar, Soraya;Arian, Moslem	2022	Planning and Implementing the Protocol for Psychosocial Interventions by Social Workers in Iranian Healthcare Centers against COVID-19	Social Work in Public Health	37	224-232	1937-1918	https://www.proquest.com/docview/2634274576?accountid=15181&bdid=23927&_bd=9V7NLF7hKLCkcXmOCtHE3u9XMF8%3D
18132	Journal Article	Zotero Not Found	UoY Access: Sage	H. Kim	2016	Maintaining relations, managing pollution: Mortuary exchanges in a Japanese rural town	Journal of Material Culture	21	169-186	1359-1835 1460-3586		10.1177/1359183515610363
18133	Journal Article	Zotero Not Found	N/A	B. C. A. E. B. Kim Lefebvre-Poirier		Mental health of parents experiencing the Neonatal Intensive Care Unit or Special Care Nursery: A protocol for a systematic review on the effectiveness of interventions
18134	Journal Article	Zotero Not Found	N/A	D. J. J. D. N. G. N. B. Kim Usher		A rapid review of pandemic-related behaviours and psychological outcomes
18135	Journal Article	Zotero Not Found	N/A	G. Z. V. M. T. C. M. J. S. Kimberely Widger		A systematic review of the impact of specialized paediatric palliative care for children with life-threatening/limiting conditions
18136	Journal Article	Zotero Not Found	N/A	S. B. R. H. J. M. T. Q. K. R. T. J. I. Kimberley Haines		Peer support to improve patient and family outcomes following critical illness: a systematic review
18137	Journal Article	Zotero Not Found	N/A	S. N. J. S. E. B. M. B. A. B. C. R. Kimberly Hepner		Mindfulness Meditation Programs For Service Members: A Systematic Review And Network Meta-Analysis Protocol
18139	Journal Article	Zotero Not Found	No Access	J. P. King, Brooke;Stuhl, Amanda;Nelson, Rhonda	2016	Scrapbooking as an Intervention to Enhance Coping in Individuals Experiencing Grief and Loss	Therapeutic Recreation Journal	50	181-185	0040-5914	https://search.ebscohost.com/login.aspx?direct=true&db=ccm&AN=115473327&site=ehost-live	10.18666/trj-2016-v50-i2-7308
18140	Journal Article	Zotero Not Found	UoY Access: Sage	R. E. F. N. Kingston, P. W.	2022	Something Lost, Something Gained: Experiences of Psychological Therapists Bereaved of a Parent in Childhood	Omega - Journal of Death & Dying		302228211063010	1541-3764		10.1177/00302228211063010
18141	Journal Article	Zotero Not Found	UoY Access: Sage	E. Kirk	2018	The 'problem' with the Employment Tribunal System: Reform, rhetoric and realities for the clients of Citizens' Advice Bureaux	Work, Employment and Society	32	975-991	0950-0170 1469-8722		10.1177/0950017017701077
18142	Journal Article	Zotero Not Found	UoY Access: Science Direct	A. Kirkland	2021	Dropdown rights: Categorizing transgender discrimination in healthcare technologies	Social Science & Medicine	289	1	2779536	https://www.proquest.com/docview/2617213897?accountid=15181&bdid=23927&_bd=7Cad7dm%2FlYF5LVWUxGLpFH3xe%2Fk%3D
18143	Journal Article	Zotero Not Found	N/A	R. D. Y. H. K. P. S. L. M. N. S. Kirsten Arnold		Models of Palliative Care in Regional and Rural areas
18144	Journal Article	Zotero Not Found	UoY Access: Wiley	D. W. Kissane	2022	The flourishing scholarship of psychosocial oncology viewed across 30 years through the lens of this journal, Psycho-Oncology	Psycho-Oncology	31	559-561	1057-9249	https://search.ebscohost.com/login.aspx?direct=true&db=ccm&AN=156224581&site=ehost-live	10.1002/pon.5925
18145	Journal Article	Zotero Not Found	N/A	J. B. S. K. W. B. H. B. A. M. A.-C. B. d. K. R. G. Ö. T. H. M. A. P. E. S. K. A. B. Klaartje Olde Loohuis		Strategies to improve effective communication along the continuum of maternal and newborn health care between health providers, women and families: a mixed methods review
18146	Journal Article	Zotero Not Found	UoY Access: Sage	D. Klass	2015	Book Reviews of Narratives of Sorrow and Dignity: Japanese Women, Pregnancy Loss, and Modern Rituals of Grieving	Omega: Journal of Death & Dying	70	454-457	0030-2228	https://search.ebscohost.com/login.aspx?direct=true&db=ccm&AN=103783270&site=ehost-live	10.1177/0030222815573931
18147	Journal Article	Zotero Not Found	UoY Access: Taylor & Francis	S. Klawetter	2016	Walking the Night Road: Coming of Age in Grief by Alexandra Butler	Journal of Gerontological Social Work	59	492	1634372	https://www.proquest.com/docview/1845257811?accountid=15181&bdid=23927&_bd=3UTiQan%2F%2BVhlZMQsY3lFR38UFI8%3D
18148	Journal Article	Zotero Not Found	Open Access: RCNi	A. Kleebauer	2015	One in ten bereaved people rate end of life care as poor, poll finds	Nursing Standard	29	11	2047-9018		10.7748/ns.29.46.11.s13
18149	Journal Article	Zotero Not Found	Open Access: Wiley	M. B. M. Kleijberg, Ahlberg;Hilton, Rebecca;Tishelman, Carol	2020	Death, loss and community—Perspectives from children, their parents and older adults on intergenerational community‐based arts initiatives in Sweden	Health & Social Care in the Community	28	2025-2036	0966-0410	https://www.proquest.com/docview/2448222317?accountid=15181&bdid=23927&_bd=Q%2Ba0EnLnpASHlgph1qajKjncZ1Q%3D
18150	Journal Article	Zotero Not Found	UoY Access: Science Direct	A. Kleinman	2016	Caring for memories	Lancet (London, England)	387(10038)	2596-2597	1474-547X (electronic) 1474-547X		10.1016/s0140-6736(16)30853-4
18151	Journal Article	Zotero Not Found	UoY Access: Sage	G. H.-E. Klochok, C.	2021	The Grief of Relatives of Missing Migrants and Supportive Interventions: A Narrative Review	Clinical Nursing Research	30	1023-1029	1552-3799		10.1177/1054773821995937
18152	Journal Article	Zotero Not Found	Open Access: ProQuest	Z. B. Klurfeld	2019	Can role losses lead to prolonged grief and posttraumatic growth?	Dissertation Abstracts International: Section B: The Sciences and Engineering	80	No-Pagination Specified	0419-4217
18153	Journal Article	Zotero Not Found	UoY Access: Science Direct	Z. B. B. Klurfeld, T.;Sanderson, W. C.;Ward-Ciesielski, E. F.	2020	Comparing the nature of grief and growth in bereaved, divorced, and unemployed individuals	Journal of Affective Disorders	274	1126-1133	1573-2517		10.1016/j.jad.2020.06.008
18154	Journal Article	Zotero Not Found	UoY Access: ProQuest	L. K. Knapp	2015	The collective voice of suicide survivors: A phenomenological inquiry	Dissertation Abstracts International, A: The Humanities and Social Sciences	75		9781303868115 0419-4209	https://www.proquest.com/docview/1650143550?accountid=15181&bdid=23927&_bd=6moO5tbTZy98WRIIijvwYNjBx7w%3D
18156	Journal Article	Zotero Not Found	Open Access: Wolters Kluwer	A. P. Knight, D.;Boyle, F.;Horey, D.;Warland, J.	2021	Evidence available to guide care during labor and birth for women and their partners who know their baby will be stillborn: a scoping review protocol	JBI Evidence Synthesis	19	1984-1991	2689-8381		10.11124/jbies-20-00391
18157	Journal Article	Zotero Not Found	UoY Access: Wolters Kluwer	L. M. R. Knowles, J. M.;O'Connor, M. F.	2019	A Systematic Review of the Association Between Bereavement and Biomarkers of Immune Function	Psychosomatic Medicine	81	415-433	1534-7796		10.1097/psy.0000000000000693
18158	Journal Article	Zotero Not Found	N/A	S. H. Å. M. H. A. K. B. Knut Andersen		Measuring grief after death: A systematic review
18159	Journal Article	Zotero Not Found	UoY Access: Taylor & Francis	E. D. Koert, Judith C.	2017	When time runs out: reconciling permanent childlessness after delayed childbearing	Journal of Reproductive & Infant Psychology	35	342-352	0264-6838	https://search.ebscohost.com/login.aspx?direct=true&db=ccm&AN=124538601&site=ehost-live	10.1080/02646838.2017.1320363
18160	Journal Article	Zotero Not Found	Open Access: Science Direct	C. S. M. Kogan, M.;Rebello, T. J.;Keeley, J. W.;Kulygina, M.;Matsumoto, C.;Robles, R.;Huang, J.;Zhong, N.;Chakrabarti, S.;Figueira, M. L.;Stein, D. J.;Strakowski, S. M.;Garcia-Pacheco, J. A.;Burns, S.;Montoya, M.;Andrade, L.;Ayuso-Mateos, J. L.;Arango, I.;Balhara, Y. P. S.;Bryant, R.;Cournos, F.;Porto, J. A. D.;Meyer, T. D.;Medina-Mora, M. E.;Gureje, O.;First, M. B.;Gaebel, W.;Khoury, B.;Krasnov,…	2021	A global field study of the international classification of diseases (ICD-11) mood disorders clinical descriptions and diagnostic guidelines	Journal of Affective Disorders	295	1138-1150	0165-0327 1573-2517	https://www.elsevier.com/locate/jad	10.1016/j.jad.2021.08.050
18161	Journal Article	Zotero Not Found	UoY Access: Wiley	E. T. Koh, Stuart	2016	Towards a psychoanalytic concept of community (II): Relevant psychoanalytic principles	International Journal of Applied Psychoanalytic Studies	13	124-141	1742-3341 1556-9187		10.1002/aps.1426
18162	Journal Article	Zotero Not Found	UoY Access: Taylor & Francis	A. H. Kołodziej-Zaleska, Przybyła-Basista	2020	The Role of Ego-Resiliency in Maintaining Post-divorce Well-being in Initiators and Non-Initiators of Divorce	Journal of Divorce & Remarriage	61	366-383	10502556	https://www.proquest.com/docview/2419909170?accountid=15181&bdid=23927&_bd=QcZWoNGxXnI59YsN%2Bsq4QzTfBcA%3D
18163	Journal Article	Zotero Not Found	UoY Access: Wiley	A. K. Komura, Y.;Yamamoto, T.;Tsuchimochi, S.;Kurishita, G.;Yoshida, M.;Ishino, T.;Sodemoto, T.;Kagawa, H.	2021	Acute fatty liver of pregnancy at 19 weeks and 0 days of gestation after prolonged hyperemesis gravidarum	Journal of Obstetrics and Gynaecology Research	47(12)	4467-4471	1341-8076 1447-0756	http://obgyn.onlinelibrary.wiley.com/hub/journal/10.1111/(ISSN)1447-0756/	10.1111/jog.15050
18164	Journal Article	Zotero Not Found	UoY Access: Wiley	W. K. Kongsuwan, Tusanee;Chaiweeradet, Manee;Locsin, Rozzano	2019	Lived experience of grieving of Thai Buddhist husbands who had lost their wives from critical illness	Journal of Nursing Scholarship	51	390-398	1527-6546 1547-5069		10.1111/jnu.12477
18165	Journal Article	Zotero Not Found	N/A	R. Korang-Okrah	2015	It's only by God's Grace": Capturing Ghanaian (Akan) Widows' Perspectives on Risk and Resilience"	Social Work and Christianity	42	7	7375778	https://www.proquest.com/docview/1655810547?accountid=15181&bdid=23927&_bd=2TMo8UfOxhN8fiKmKzUrliEW%2BvM%3D
18166	Journal Article	Zotero Not Found	Open Access: Public Health England	M. Korkodilos	2016	Reducing child mortality in London					Report: http://ow.ly/Ihwm302IRYk
18167	Journal Article	Zotero Not Found	Open Access: Sage	K. Koser	2020	Fertility Counseling With Couples: A Theoretical Approach	Family Journal	28	25-32	10664807	https://www.proquest.com/docview/2337951459?accountid=15181&bdid=23927&_bd=PT7UEVWmArU06S0PiNRP8kf0M2Y%3D
18168	Journal Article	Zotero Not Found	UoY Access: Taylor & Francis	P. G. Kosminsky	2015	Review of The Therapist in Mourning	Death Studies	39	52-55	0748-1187	https://search.ebscohost.com/login.aspx?direct=true&db=ccm&AN=103862806&site=ehost-live	10.1080/07481187.2013.872406
18169	Journal Article	Zotero Not Found	UoY Access: Taylor & Francis	A. Køster	2020	Longing for concreteness: how body memory matters to continuing bonds	Mortality	25	389-401	1357-6275	https://search.ebscohost.com/login.aspx?direct=true&db=ccm&AN=146467027&site=ehost-live	10.1080/13576275.2019.1632277
18170	Journal Article	Zotero Not Found	UoY Access: Wiley	E. Kotze	2017	Commentary: Reflection on 'And I still love them: On touching loss'	The Australian and New Zealand Journal of Family Therapy	38	240	0814723X	https://www.proquest.com/docview/1910703172?accountid=15181&bdid=23927&_bd=fmaxLa1vo8qZIWlxhhpVnuNSxRo%3D
18171	Journal Article	Zotero Not Found	UoY Access: Science Direct	M. F. Kraemer, H.;Dame, T.;Musshoff, F.;Halter, S.;Mogler, L.;Hess, C.;Madea, B.;Maas, A.	2019	Mono-/polyintoxication with 5F-ADB: A case series	Forensic science international	301	e29-e37	1872-6283	http://www.epistemonikos.org/documents/24e01721827af1d70147c6a76a93bf8c971dbbec	10.1016/j.forsciint.2019.05.017
18172	Journal Article	Zotero Not Found	Open Access: Erudit	L. S. Krahn, Richard	2015	Grief & Loss Resolution among Birth Mothers in Open Adoption	Canadian Social Work Review	32	27-48	0820909X	https://www.proquest.com/docview/2711078280?accountid=15181&bdid=23927&_bd=lW83EeqOwd31iVQDjuWiY%2BSfGqk%3D
18173	Journal Article	Zotero Not Found	No Access	M. B. Kreuter, E.;Russell, A. M.;Bajwah, S.;Lindell, K.;Adir, Y.;Brown, C. E.;Calligaro, G.;Cassidy, N.;Corte, T. J.;Geissler, K.;Hassan, A. A.;Johannson, K. A.;Kairalla, R.;Kolb, M.;Kondoh, Y.;Quadrelli, S.;Swigris, J.;Udwadia, Z.;Wells, A.;Wijsenbeek, M.	2017	Palliative care in interstitial lung disease: living well	The Lancet Respiratory Medicine	5(12)	968-980	2213-2600 2213-2619	http://www.elsevier.com/journals/the-lancet-respiratory-medicine/2213-2600	10.1016/s2213-2600%2817%2930383-1
18174	Journal Article	Zotero Not Found	No Access	L. K. Kreutzer, Volker	2020	Belastungsbezogene Störungen in der Rehabilitation	Rehabilitation	59	237-250	0034-3536	https://search.ebscohost.com/login.aspx?direct=true&db=ccm&AN=145323770&site=ehost-live	10.1055/a-1115-8520
18175	Journal Article	Zotero Not Found	UoY Access: Wiley	E. M. Krieger, S.;Lincoln, T. M.;Fischer, R.;Nagel, M.	2021	Coercion in psychiatry: A cross-sectional study on staff views and emotions	Journal of Psychiatric & Mental Health Nursing	28	149-162	1365-2850		10.1111/jpm.12643
18176	Journal Article	Zotero Not Found	UoY Access: Taylor & Francis	B. e. a. Kristin	2018	Navigating the liminal space: trauma, transition, and connection in bereaved carers' experiences of specialist palliative care in Western Sydney				1552-4256	http://www.scie-socialcareonline.org.uk/navigating-the-liminal-space-trauma-transition-and-connection-in-bereaved-carers-experiences-of-specialist-palliative-care-in-western-sydney/r/a1C0f000006jBb2EAE
18177	Journal Article	Zotero Not Found	UoY Access: Wiley	B. e. a. Kristin	2021	Social welfare needs of bereaved Australian carers: implications of insights from palliative care and welfare workers				0966-0410	http://www.scie-socialcareonline.org.uk/social-welfare-needs-of-bereaved-australian-carers-implications-of-insights-from-palliative-care-and-welfare-workers/r/a1C6f0000063pMZEAY
18178	Journal Article	Zotero Not Found	N/A	M. J. I. F.-V. R. Z. Kristine Trettø		The relative efficacy of mindfulness-based interventions and cognitive behavioral interventions for depression: A systematic review and meta-analysis
18179	Journal Article	Zotero Not Found	N/A	K. V. S. B. F. A. Kristýna Poláková		The experience of parents involved in decision-making processes for their child with a life-limiting condition
18180	Journal Article	Zotero Not Found	No Access	T. M. Krones, S.	2017	Quality of life and quality of death - bridging gaps to the access to palliative care services in Switzerland. [German] Gute lebensund sterbensqualitat versorgung und versorgungslucken von palliative care in der Schweiz	Therapeutische Umschau	74(1)	805-811	0040-5930 1664-2864	http://econtent.hogrefe.com/doi/pdf/10.1024/0040-5930/a000872	10.1024/0040-5930/a000872
18181	Journal Article	Zotero Not Found	No Access	N. P. Kropf	2018	Older Adults, Caregiving, and Late-Life Mental Health Issues	Generations Journal	42	23-29	7387806	https://www.proquest.com/docview/2188100705?accountid=15181&bdid=23927&_bd=1gz8SiUK2qR3UEwJ%2BBnjlo7uBKc%3D
18182	Journal Article	Zotero Not Found	UoY Access: Sage	K. A. Krysinska, Karl	2015	Online Memorialization and Grief After Suicide: An Analysis of Suicide Memorials on the Internet	Omega: Journal of Death & Dying	71	19-47	0030-2228	https://search.ebscohost.com/login.aspx?direct=true&db=ccm&AN=103784927&site=ehost-live	10.1177/0030222814568276
18183	Journal Article	Zotero Not Found	UoY Access: Science Direct	K. T. Kuberska, Sarah	2019	The presence of absence: Tensions and frictions of pregnancy losses-An introduction	Women's Studies International Forum	74	91-93	0277-5395 1879-243X		10.1016/j.wsif.2019.03.009
18184	Journal Article	Zotero Not Found	N/A	M. Kudzai		Grand-mothering and access to maternal and child healthcare in Low and Middle Income Countries
18185	Journal Article	Zotero Not Found	No Access	M. M. Kumar, S.;Mandal, U. K.	2022	An Updated Account on Formulations and Strategies for the Treatment of Burn Infection - A Review	Current Pharmaceutical Design	28(18)	1480-1492	1381-6128 1873-4286	http://www.eurekaselect.com/606/journal/current-pharmaceutical-design	10.2174/1381612828666220519145859
18186	Journal Article	Zotero Not Found	UoY Access: Wiley	S. E. R. Kumaran, A.;Hussaindeen, J. R.;Khadka, J.;Pesudovs, K.	2021	Does non-strabismic amblyopia affect the quality of life of adults? Findings from a qualitative study	Ophthalmic & physiological optics : the journal of the British College of Ophthalmic Opticians (Optometrists)	41(5)	996-1006	1475-1313 (electronic) 1475-1313		10.1111/opo.12864
18187	Journal Article	Zotero Not Found	UoY Access: Taylor & Francis	Z. J. G. Kunicki, B. A.;Miller, I. W.;Tremont, G.;Salloway, S.;Darling, E.;Broughton, M. K.;Kraines, M. A.;Hoopes, R.;Epstein-Lubow, G.	2021	Differences in Burden Severity in Adult-Child Family Caregivers and Spousal Caregivers of Persons with Dementia	Journal of gerontological social work	64(5)	518-532	1540-4048 (electronic) 1540-4048		10.1080/01634372.2021.1912242
18188	Journal Article	Zotero Not Found	No Access	S. C. C. Kuo, W. C.;Chen, J. S.;Chang, W. C.;Chiang, M. C.;Hou, M. M.;Tang, S. T.	2017	Longitudinal Changes in and Modifiable Predictors of the Prevalence of Severe Depressive Symptoms for Family Caregivers of Terminally Ill Cancer Patients over the First Two Years of Bereavement	Journal of palliative medicine	20	15-22	1557-7740	http://www.epistemonikos.org/documents/4960a0a070d6e6442b674994d6f4f9e2e79695a1	10.1089/jpm.2016.0116
18189	Journal Article	Zotero Not Found	UoY Access: Wiley	S. C. S. Kuo, J. L.;Tang, S. T.	2017	Trajectories of depressive symptoms for bereaved family members of chronically ill patients: a systematic review	Journal of Clinical Nursing	26	3784-3799	1365-2702		10.1111/jocn.13720
18190	Journal Article	Zotero Not Found	Open Access: Oxford University	J. J. K. Kurinczuk, Sara	2017	Perinatal Confidential Enquiry: term, singleton, intrapartum stillbirth and intrapartum-related neonatal death					https://www.npeu.ox.ac.uk/downloads/files/mbrrace-uk/reports/MBRRACE-UK%20Intrapartum%20Confidential%20Enquiry%20Report%202017%20-%20final%20version.pdfhttps://www.npeu.ox.ac.uk/mbrrace-uk/reportshttps://www.npeu.ox.ac.uk/mbrrace-uk
18191	Journal Article	Zotero Not Found	No Access	A. N. Kusakabe, A. S.;Hirano, K.;Ikenaga, K.;Saitou, N.;Mikan, H.;Okita, M.;Inamori, M.;Morita, T.	2016	Death Pronouncements: Recommendations Based on a Survey of Bereaved Family Members	Journal of Palliative Medicine	19(6)	646-651	1096-6218 1557-7740	https://www.liebertonline.com/jpm	10.1089/jpm.2015.0333
18193	Journal Article	Zotero Not Found	UoY Access: Science Direct	C. Y. C. Kustanti, H.;Kang, X. L.;Liu, D.;Pien, L. C.;Jen, H. J.;Shen, S. H.;Chen, J. H.;Chou, K. R.	2021	Evaluation of the performance of instruments to diagnose grief disorders: A diagnostic meta-analysis	International Journal of Nursing Studies	120	103972	1873-491X		10.1016/j.ijnurstu.2021.103972
18192	Journal Article	Zotero Not Found	UoY Access: Sage	C. Y. C. Kustanti, H.;Kang, X. L.;Huang, T. W.;Jen, H. J.;Liu, D.;Shen Hsiao, S. T.;Chou, K. R.	2022	Prevalence of grief disorders in bereaved families of cancer patients: A meta-analysis	Palliative Medicine	36	305-318	1477-030X		10.1177/02692163211066747
18194	Journal Article	Zotero Not Found	UoY Access: Wiley	C. Y. F. Kustanti, H. F.;Linda Kang, X.;Chiou, J. F.;Wu, S. C.;Yunitri, N.;Chu, H.;Chou, K. R.	2021	The Effectiveness of Bereavement Support for Adult Family Caregivers in Palliative Care: A Meta-Analysis of Randomized Controlled Trials	Journal of Nursing Scholarship	53	208-217	1547-5069		10.1111/jnu.12630
18195	Journal Article	Zotero Not Found	N/A	N. H. T. S. E. G. N. B. Kylie Burke		A systematic review of models of service that care for adults experiencing serious mental illness in secure rehabilitation facilities
18196	Journal Article	Zotero Not Found	N/A	E. F. L. L. Kylie Radford		The relationship between adverse childhood experiences and risk of cognitive decline and dementia in late-life: a systematic review and meta-analysis
18197	Journal Article	Zotero Not Found	UoY Access: Sage	B. A. S. L, Harrington Elliotte;Ebony, White	2021	Searching for contact with birth relatives: search angels and search facilitators				1468-0173	http://www.scie-socialcareonline.org.uk/searching-for-contact-with-birth-relatives-search-angels-and-search-facilitators/r/a1C6f0000063r41EAA
18198	Journal Article	Zotero Not Found	UoY Access: Taylor & Francis	G. G. E. L, Woolleya Michael	2015	Patterns in adult sibling relationships after the death of one or both parents				1552-4256	http://www.scie-socialcareonline.org.uk/patterns-in-adult-sibling-relationships-after-the-death-of-one-or-both-parents/r/a1CG0000004TJQbMAO
18199	Journal Article	Zotero Not Found	No Access	G. D. C. L. C, E.;Perrett, Stephanie E.	2017	A peer-research exploration of well-being amongst older and younger men at HMP Parc, Wales, UK	Foundation of Nursing Studies: Project Reports		2024-01-01		https://search.ebscohost.com/login.aspx?direct=true&db=ccm&AN=140436573&site=ehost-live
18200	Journal Article	Zotero Not Found	No Access	M. C. T. L.C, G. S.;Klapow, J.	2015	Mental health consequences of chemical and radiologic emergencies: A systematic review	Emergency Medicine Clinics of North America	33(1)	197-211	0733-8627	http://www.elsevier.com/inca/publications/store/6/2/3/2/9/3/index.htt	10.1016/j.emc.2014.09.012
18201	Journal Article	Zotero Not Found	No Access	N. N. N. F. Ladhani, M. E.;Stephens, L.;Barrett, J. F. R.;Heazell, A. E. P.	2018	No. 369-Management of Pregnancy Subsequent to Stillbirth	Journal of Obstetrics and Gynaecology Canada	40(12)	1669-1683	1701-2163	http://www.journals.elsevier.com/journal-of-obstetrics-and-gynaecology-canada/	10.1016/j.jogc.2018.07.002
18202	Journal Article	Zotero Not Found	No Access	K. A. V. LaDonna, Shannon L.	2015	Picturing the experience of living with myotonic dystrophy (DM1): A qualitative exploration using photovoice	Journal of Neuroscience Nursing	47	285-295	0888-0395 1945-2810		10.1097/jnn.0000000000000160
18203	Journal Article	Zotero Not Found	N/A	L. C. LaFreniere, Albert	2015	Parentally Bereaved Children and Adolescents: The Question of Peer Support	Omega - Journal of Death and Dying	71	245-245	0030-2228	https://www.proquest.com/docview/1752993644?accountid=15181&bdid=23927&_bd=8gVrf0Lg5hYZZGd7Oaez2Utf%2F%2Bk%3D
18204	Journal Article	Zotero Not Found	N/A	Y. P. N. W. L. C. Lai Fong Chan		A systematic review of the impact of client suicide in clinicians: prevalence, predictors and postvention
18205	Journal Article	Zotero Not Found	UoY Access: Science Direct	J. A.-S. Lasselin, E.;Jan-Sebastian, G.	2016	Well-being and immune response: A multi-system perspective	Current Opinion in Pharmacology	29	34-41	1471-4892 1471-4973		10.1016/j.coph.2016.05.003
18092	Journal Article	Zotero Not Found UNIQUE	UoY Access: Springer	M. J. Katisi, Philip;Dikolobe, Olebogeng;Moeti, Onkarabile;Brisson, Joshua;Ungar, Michael	2019	Fostering Resilience in Children Who have been Orphaned: Preliminary Results from the Botswana Balekane EARTH Program	Child & Youth Care Forum	48	585-601	1053-1890	https://www.proquest.com/docview/2191720736?accountid=15181&bdid=23927&_bd=ymJF8H7xx38yQ9%2FLHbV46VbViug%3D
18103	Journal Article	Zotero Not Found UNIQUE	Open Access: BMC	M. R. P. Keighley, Y.;Bradshaw, E.;Hayes, J.;Keighley, D. M.;Webb, S.	2016	The social, psychological, emotional morbidity and adjustment techniques for women with anal incontinence following Obstetric Anal Sphincter Injury: use of a word picture to identify a hidden syndrome	BMC Pregnancy & Childbirth	16	275	1471-2393
18109	Journal Article	Zotero Not Found UNIQUE	UoY Access: Sage	F. Kelly	2018	Review: Family perceptions of care at the end of life in UK nursing care homes	Journal of Research in Nursing	23	218-219	1744-9871 1744-988X
18138	Journal Article	Zotero Not Found UNIQUE	Open Access: Oxford Academic	B. M. M. S. C. King, Dawn C. PhD;Taylor, Miles G. PhD	2019	Depressive Symptoms and the Buffering Effect of Resilience on Widowhood by Gender	The Gerontologist	59	1122	169013	https://www.proquest.com/docview/2318637880?accountid=15181&bdid=23927&_bd=fy0vt7fl0mqToIln%2FUt%2Fnj8kNwc%3D
18155	Journal Article	Zotero Not Found UNIQUE	Open Access: Scielo	N. D. S. M. Knhis, S. R.;Magalhaes, A. L. P.;Ramos, S. F.;Sell, C. T.;Koerich, C.;Brehmer, L. C. F.	2021	Family interview for organ and tissue donation: good practice assumptions	Revista Brasileira de Enfermagem	74	e20190206	1984-0446		10.1590/0034-7167-2019-0206

## Sheet: Dataset 2
Record Number	Reference Type	Custom 4	Custom 2	Author	Year	Title	Secondary Title	Volume	Pages	ISBN/ISSN	URL	DOI
17456	Book	EndNote Not Found	No Access		2014	Immunoglobulin gene testing for B-cell leukemia					http://www.crd.york.ac.uk/CRDWeb/ShowRecord.asp?ID=32014000481
18040	Book	Zotero Not Found	No Access		2014	Immunoglobulin gene testing for B-cell leukemia					http://www.crd.york.ac.uk/CRDWeb/ShowRecord.asp?ID=32014000481
17461	Journal Article	EndNote Found PDF	Accurate	S. S. Aslam, ;Ahmed, M.	2021	Implications of ACMG guidelines to identify high-risk acute lymphoblastic leukemia patients with hereditary cancer susceptibility syndromes (HCSS) in a highly consanguineous population	BMC Pediatrics	21(1) (no pagination)		1471-2431 (electronic) 1471-2431	http://www.biomedcentral.com/bmcpediatr/;https://bmcpediatr.biomedcentral.com/counter/pdf/10.1186/s12887-021-02749-2.pdf	https://dx.doi.org/10.1186/s12887-021-02749-2
17480	Journal Article	EndNote Found PDF	Accurate	R. P. Bassan, C.;Intermesoli, T.;Spinelli, O.;Tosi, M.;Audisio, E.;Marmont, F.;Cattaneo, C.;Borlenghi, E.;Cortelazzo, S.;et al.,	2020	Updated risk-oriented strategy for acute lymphoblastic leukemia in adult patients 18–65 years: NILG ALL 10/07	Blood cancer journal	10			https://www.nature.com/articles/s41408-020-00383-2.pdf	10.1038/s41408-020-00383-2
17485	Journal Article	EndNote Found PDF	Accurate	C. B. C. Chen, H. H.;Chou, S. W.;Yang, Y. L.;Lu, M. Y.;Jou, S. T.;Chen, H. L.;Ni, Y. H.;Lin, D. T.;Chang, M. H.;Wu, J. F.	2022	Acute pancreatitis in children with acute lymphoblastic leukemia correlates with L-asparaginase dose intensity	Pediatric Research	92(2)	459-465	0031-3998 1530-0447	http://www.nature.com/pr/index.html;https://www.nature.com/articles/s41390-021-01796-w.pdf	https://dx.doi.org/10.1038/s41390-021-01796-w
17489	Journal Article	EndNote Found PDF	Accurate	E. B. Chendamarai, P.;George, B.;Viswabandya, A.;Abraham, A.;Ahmed, R.;Alex, A. A.;Ganesan, S.;Lakshmi, K. M.;Sitaram, U.;Nair, S. C.;Chandy, M.;Janet, N. B.;Srivastava, V. M.;Srivastava, A.;Mathews, V.	2012	Role of minimal residual disease monitoring in acute promyelocytic leukemia treated with arsenic trioxide in frontline therapy	Blood	119	3413-9	1528-0020	https://watermark.silverchair.com/zh801512003413.pdf?token=AQECAHi208BE49Ooan9kkhW_Ercy7Dm3ZL_9Cf3qfKAc485ysgAABGUwggRhBgkqhkiG9w0BBwagggRSMIIETgIBADCCBEcGCSqGSIb3DQEHATAeBglghkgBZQMEAS4wEQQMq79klergJfJ-QT4iAgEQgIIEGBrIgdTdGu026YVmYXz_acLTsMyeG5RGJhb_LwOiYLpqrvoniZ1D_tEhF4-KZ_6Js9JHt_ulC3XcWwmesZrgb-87JXYyggxc_bUjKXqjd5o9oZUYa9bolFQykmjsL1Kj3J7ZHYuGvrp3FBAcPbs7xSmn3EZqQzOqiTdjnxovGXsZauzH6jn6pLSJ…	https://dx.doi.org/10.1182/blood-2011-11-393264
17493	Journal Article	EndNote Found PDF	Accurate	D. C. Chihara, C. Y.;Westin, J. R.;Fayad, L. E.;Rodriguez, M. A.;Hagemeister, F. B.;Pro, B.;McLaughlin, P.;Younes, A.;Samaniego, F.;Goy, A.;Cabanillas, F.;Kantarjian, H.;Kwak, L. W.;Wang, M. L.;Romaguera, J. E.	2016	Rituximab plus hyper-CVAD alternating with MTX/Ara-C in patients with newly diagnosed mantle cell lymphoma: 15-year follow-up of a phase II study from the MD Anderson Cancer Center	British Journal of Haematology	172	80-88	0007-1048	<Go to ISI>://WOS:000367899000009;https://www.ncbi.nlm.nih.gov/pmc/articles/PMC5471614/pdf/nihms861866.pdf	10.1111/bjh.13796
17494	Journal Article	EndNote Found PDF	Accurate	A. K. Chizuka, M.;Kanda, Y.;Murashige, N.;Kishi, Y.;Hamaki, T.;Kim, S. W.;Hori, A.;Kojima, R.;Mori, S. I.;Tanosaki, R.;Gomi, H.;Takaue, Y.	2005	Value of surveillance blood culture for early diagnosis of occult bacteremia in patients on corticosteroid therapy following allogeneic hematopoietic stem cell transplantation	Bone Marrow Transplantation	35(6)	577-582	0268-3369	https://www.nature.com/articles/1704830.pdf	https://dx.doi.org/10.1038/sj.bmt.1704830
17495	Journal Article	EndNote Found PDF	Accurate	S. B. Chowdhury, S.;Mandal, C.;Chandra, S.;Mandal, C.	2008	Flow-cytometric monitoring of disease-associated expression of 9-O-acetylated sialoglycoproteins in combination with known CD antigens, as an index for MRD in children with acute lymphoblastic leukaemia: a two-year longitudinal follow-up study	BMC Cancer	8	40	1471-2407	https://bmccancer.biomedcentral.com/counter/pdf/10.1186/1471-2407-8-40.pdf	https://dx.doi.org/10.1186/1471-2407-8-40
17501	Journal Article	EndNote Found PDF	Accurate	O. C. E. Ciocarlie, M.;Heinze, A.;Kloess, S.;Arseniev, L.;Klingebiel, T.;Serban, M.;Hutton, J.;Koehl, U.	2014	Immune reconstitution of dendritic cells subpopulations in the peripheral blood after paediatric allogeneic stem cell transplantation	Bone Marrow Transplantation	1)	S243	0268-3369	https://www.nature.com/articles/bmt201445.pdf	https://dx.doi.org/10.1038/bmt.2014.45
17502	Journal Article	EndNote Found PDF	Accurate	E. B. Clave, M.;Douay, C.;Peffault de Latour, R.;Berrou, J.;Rabian, C.;Carmagnat, M.;Rocha, V.;Charron, D.;Socie, G.;Toubert, A.	2009	Acute graft-versus-host disease transiently impairs thymic output in young patients after allogeneic hematopoietic stem cell transplantation	Blood	113	6477-84	1528-0020	https://watermark.silverchair.com/zh802509006477.pdf?token=AQECAHi208BE49Ooan9kkhW_Ercy7Dm3ZL_9Cf3qfKAc485ysgAABGUwggRhBgkqhkiG9w0BBwagggRSMIIETgIBADCCBEcGCSqGSIb3DQEHATAeBglghkgBZQMEAS4wEQQMRVF0XZQQeDdh0YJsAgEQgIIEGKgwDjFTCqsjGC1vu4QMgWZO2owEiS2XJEco4VWwVodsisdKCMW7oolaHzErkCAGonsJBmqvRhvaOsMRGpgyKZSP0OPbjLv7GF1goI0QloRi-FNLl9i7GyOzLbdIxo3W7F_DMzlAesMLen31cDralZ_heIRqZaeZPj5FqQ8G9fnp38M70PKvuPxP…	https://dx.doi.org/10.1182/blood-2008-09-176594
17514	Journal Article	EndNote Found PDF	Accurate	D. V. Corral, J.;Bueno, D.;Carrasco, P.;De Paz, R.;Rodriguez, R.;Fernandez, L.;Balas, A.;Vicario, J. L.;Campana, D.;Martinez, J.;Perez Martinez, A.	2016	IL-15/4-1BBL activated and expanded natural killer cells in paediatric patients with refractory acute leukaemia	Bone Marrow Transplantation	1)	S255-S256	0268-3369	https://www.nature.com/articles/bmt201648.pdf	https://dx.doi.org/10.1038/bmt.2016.48
17522	Journal Article	EndNote Found PDF	Accurate - not version of record	T. L. Czerw, M.;Gorin, N. C.;Giebel, S.;Blaise, D.;Meloni, G.;Pigneux, A.;Bosi, A.;Veelken, J.;Ferrara, F.;Schaap, N.;Lemoli, R. M.;Cornelissen, J. J.;Beohou, E.;Nagler, A.;Mohty, M.	2016	Long-term follow-up of patients with acute myeloid leukemia surviving and free of disease recurrence for at least 2 years after autologous stem cell transplantation: A report from the Acute Leukemia Working Party of the European Society for Blood and Marrow Transplantation	Cancer	122	1880-7	1097-0142		https://dx.doi.org/10.1002/cncr.29990
17525	Journal Article	EndNote Found PDF	Accurate	C. L. V. Q. Dalgard, K. R.;O'Brien, J. M.	2008	Evaluation of the In vitro and In vivo antitumor activity of histone deacetylase inhibitors for the therapy of retinoblastoma	Clinical Cancer Research	14	3113-3123	1078-0432	<Go to ISI>://WOS:000256012700028;https://watermark.silverchair.com/3113.pdf?token=AQECAHi208BE49Ooan9kkhW_Ercy7Dm3ZL_9Cf3qfKAc485ysgAAA1swggNXBgkqhkiG9w0BBwagggNIMIIDRAIBADCCAz0GCSqGSIb3DQEHATAeBglghkgBZQMEAS4wEQQMCfGj3a0HmoxOmFG4AgEQgIIDDre67L8_p1LH70i-yoOLxJxkdyjxh-kFIGSzfXgdmFdePVedzNg_p9IavT66ndHB6FwrP_m6MfZ70BlE7TAOpq1CzxAXMe-pHSzjXFmDENreLAdPCrLCEsYHBAC-Fa4XPC9NX3qaTXnA3XdrIIBFVGc2SQd4TsTA…	10.1158/1078-0432.Ccr-07-4836
17526	Journal Article	EndNote Found PDF	Accurate	L. C. L. d. L. Damascena, N. N. N.;Ribeiro, I. L. A.;Pereira, T. L.;Lima, L. M. A.;Valenca, A. M. G.	2020	Severe Oral Mucositis in Pediatric Cancer Patients: Survival Analysis and Predictive Factors	International Journal of Environmental Research and Public Health	17	12		<Go to ISI>://WOS:000522388500111;https://mdpi-res.com/d_attachment/ijerph/ijerph-17-01235/article_deploy/ijerph-17-01235.pdf?version=1581685692	10.3390/ijerph17041235
17534	Journal Article	EndNote Found PDF	Accurate	J. P. J. Leonard, S. H.;Johnson, J.;Pitcher, B. N.;Bartlett, N. L.;Blum, K. A.;Czuczman, M.;Giguere, J. K.;Cheson, B. D.	2015	Randomized Trial of Lenalidomide Alone Versus Lenalidomide Plus Rituximab in Patients With Recurrent Follicular Lymphoma: CALGB 50401 (Alliance)	Journal of clinical oncology	33	3635‐3640		https://www.ncbi.nlm.nih.gov/pmc/articles/PMC4622102/pdf/zlj3635.pdf	10.1200/jco.2014.59.9258
17540	Journal Article	EndNote Found PDF	Accurate	Y. D. Liang, L.;Li, X.;Wang, W.;Zhang, X.	2015	Transient pancytopenia preceding adult acute lymphoblastic leukemia with chromosomal abnormalities including the philadelphia chromosome: A case report and review of the literature	Oncology Letters	10(6)	3789-3792	1792-1074 1792-1082	http://www.spandidos-publications.com/ol/10/6/3789/download;https://www.spandidos-publications.com/10.3892/ol.2015.3766/download	https://dx.doi.org/10.3892/ol.2015.3766
17542	Journal Article	EndNote Found PDF	Accurate	C. K. S. Lim, L.;Feng, Q.;Law, P.;Chua, W. T.;Lim, S. N.;Hwang, W. Y. K.	2008	Effect of anti-CD52 antibody alemtuzumab on ex-vivo culture of umbilical cord blood stem cells	Journal of Hematology & Oncology	1	10	1756-8722	<Go to ISI>://WOS:000272009900001;https://jhoonline.biomedcentral.com/counter/pdf/10.1186/1756-8722-1-19.pdf	10.1186/1756-8722-1-19
17543	Journal Article	EndNote Found PDF	Accurate	D. S. L. Lima, R. P. G.;Matos, D. M.	2018	Immunosuppressive monocytes (CD14+/HLA-DRlow/-) increase in childhood precursor B-cell acute lymphoblastic leukemia after induction chemotherapy	Medical Oncology	35	36	1559-131X	https://link.springer.com/content/pdf/10.1007/s12032-018-1092-9.pdf	https://dx.doi.org/10.1007/s12032-018-1092-9
17551	Journal Article	EndNote Found PDF	Accurate	Y. G. Liu, M. M. T.;Yue, Y. B.;Li, M. W.;Cao, S. B.;Yan, M.	2021	An isolated childhood myeloid sarcoma with germline MSH6 mutation-a case report	Translational Pediatrics	10(8)	2136-2143	2224-4336 2224-4344	https://tp.amegroups.com/article/view/77458/html;https://tp.amegroups.org/article/viewFile/77458/pdf	https://dx.doi.org/10.21037/tp-21-326
17555	Journal Article	EndNote Found PDF	Accurate	T. L. Loimijoki, R.;Taskinen, M.	2020	Adrenal function after induction therapy for acute lymphoblastic leukemia in children short: adrenal function in ALL	European Journal of Pediatrics	179	1453-1459	0340-6199	<Go to ISI>://WOS:000521037600001;https://www.ncbi.nlm.nih.gov/pmc/articles/PMC7413907/pdf/431_2020_Article_3624.pdf	10.1007/s00431-020-03624-5
17567	Journal Article	EndNote Found PDF	Accurate	H. S. Mizuno, M.;Yanada, M.;Shirahata, M.;Watanabe, M.;Kato, T.;Nagai, H.;Ozawa, Y.;Morishita, T.;Tsuzuki, M.;Goto, E.;Tsujimura, A.;Suzuki, R.;Atsuta, Y.;Emi, N.;Naoe, T.	2013	Micafungin for empirical antifungal therapy in patients with febrile neutropenia: Multicenter phase 2 study	International Journal of Hematology	98(2)	231-236	0925-5710 1865-3774	https://link.springer.com/content/pdf/10.1007/s12185-013-1396-7.pdf	https://dx.doi.org/10.1007/s12185-013-1396-7
17571	Journal Article	EndNote Found PDF	Accurate	X. D. Z. Mo, X. Y.;Liu, D. H.;Chen, Y. H.;Xu, L. P.;Zhang, X. H.;Chen, H.;Han, W.;Wang, Y.;Wang, F. R.;et al.,	2014	Umbilical cord blood transplantation and unmanipulated haploidentical hematopoietic SCT for pediatric hematologic malignances	Bone marrow transplantation	49	1070‐1075		https://www.nature.com/articles/bmt2014109.pdf	10.1038/bmt.2014.109
17570	Journal Article	EndNote Found PDF	Accurate	X. Z. Mo, X.;Xu, L.;Wang, Y.;Yan, C.;Chen, H.;Chen, Y.;Han, W.;Wang, F.;Wang, J.;Liu, K.;Huang, X.	2019	Interferon-alpha salvage treatment is effective for patients with acute leukemia/myelodysplastic syndrome with unsatisfactory response to minimal residual disease-directed donor lymphocyte infusion after allogeneic hematopoietic stem cell transplantation	Fronteras en Medicina	13	238-249	2095-0225	https://link.springer.com/content/pdf/10.1007/s11684-017-0599-3.pdf	https://dx.doi.org/10.1007/s11684-017-0599-3
17573	Journal Article	EndNote Found PDF	Accurate	S. M. Modvig, H. O.;Siitonen, S. M.;Rosthoj, S.;Tierens, A.;Juvonen, V.;Osnes, L. T. N.;Valerhaugen, H.;Hultdin, M.;Thorn, I.;Matuzeviciene, R.;Stoskus, M.;Marincevic, M.;Fogelstrand, L.;Lilleorg, A.;Toft, N.;Jonsson, O. G.;Pruunsild, K.;Vaitkeviciene, G.;Vettenranta, K.;Lund, B.;Abrahamsson, J.;Schmiegelow, K.;Marquart, H. V.	2019	Minimal residual disease quantification by flow cytometry provides reliable risk stratification in T-cell acute lymphoblastic leukemia	Leukemia	33	1324-1336	1476-5551	https://www.nature.com/articles/s41375-018-0307-6.pdf	https://dx.doi.org/10.1038/s41375-018-0307-6
17575	Journal Article	EndNote Found PDF	Accurate	M. D. M. Moen, K.;Plosker, G. L.;Siddiqui, M. A. A.	2007	Imatinib: A review of its use in chronic myeloid leukaemia	Drugs	67(2)	299-320	0012-6667	http://drugs.adisonline.com/pt/re/drugs/pdfhandler.00003495-200767020-00010.pdf;jsessionid=FT4VnhSb0tnGlqDcqyKBhLw1y2ptQBT1xfppc01hJ7Q9r61XfTTT!736553971!-949856145!8091!-1;https://link.springer.com/content/pdf/10.2165/00003495-200767020-00010.pdf	https://dx.doi.org/10.2165/00003495-200767020-00010
17576	Journal Article	EndNote Found PDF	Accurate	P. R. G. Mogensen, K.;Schmiegelow, K.;Overgaard, U. M.;Wolthers, B. O.;Mogensen, S. S.;Vaag, A.;Frandsen, T. L.	2020	Dyslipidemia at diagnosis of childhood acute lymphoblastic leukemia	PLoS ONE [Electronic Resource]	15	e0231209	1932-6203	https://journals.plos.org/plosone/article/file?id=10.1371/journal.pone.0231209&type=printable	https://dx.doi.org/10.1371/journal.pone.0231209
17581	Journal Article	EndNote Found PDF	Accurate	I. M. Moiseev, E.;Barabanshikova, M.;Kozlov, A.;Rudakova, T.;Klimova, O.;Tcvetkov, N.;Pirogova, O.;Borzenkova, E.;Kozhokar, P.;et al.,	2019	Treatment of steroid-refractory acute and chronic graftversus-host disease with ruxolitinib in adults and children	Bone marrow transplantation	53	461‐462		https://www.nature.com/articles/s41409-018-0354-7.pdf	10.1038/s41409-018-0354-7
17588	Journal Article	EndNote Found PDF	Accurate	S. M. Molica, F. R.;Giannarelli, D.;Lauria, F.;Cortelezzi, A.;Brugiatelli, M.;Liso, V.;Cuneo, A.;Foa, R.	2011	Differentiating chronic lymphocytic leukemia from monoclonal B-lymphocytosis according to clinical outcome: on behalf of the GIMEMA chronic lymphoproliferative diseases working group	Haematologica	96	277-83	1592-8721	https://air.unimi.it/bitstream/2434/207795/6/277.full.pdf	https://dx.doi.org/10.3324/haematol.2010.030189
17590	Journal Article	EndNote Found PDF	Accurate	B. G.-V. Molina, M.;Lopez, I.;Pereto, A.;Ruiz, J.;Ramirez, M.;Diaz, M. A.	2022	Long-term transplant outcomes after allogeneic hematopoietic transplant in pediatric patients with hematological malignancies are influenced by severe chronic graft vs. host disease and immune reconstitution	Frontiers in Pediatrics	10 (no pagination)		2296-2360 (electronic) 2296-2360	https://www.frontiersin.org/journals/pediatrics	https://dx.doi.org/10.3389/fped.2022.947531
17592	Journal Article	EndNote Found PDF	Accurate	E. A. Molinari, E.;Passalia, C.;Bellodi, A.;Da Col, A.;Salvetti, C.;Favorini, S.;Sicbaldi, V.;Ghio, R.	2014	Long-term follow-up of 106 patients with essential thrombocythemia: Comorbidities and cardiovascular events	Italian Journal of Medicine	2)	87-88	1877-9344	https://italjmed.org/index.php/ijm/article/download/itjm.2014.s2/487	https://dx.doi.org/10.4081/itjm.2014.s2
17593	Journal Article	EndNote Found PDF	Accurate	P. C. C. L. Molinari, H. M.;Lee, M. L. M.;Caran, E. M. M.	2017	Assessment of the Late Effects on Bones and on Body Composition of Children and Adolescents Treated for Acute Lymphocytic Leukemia According to Brazilian Protocols	Revista Paulista de Pediatria	35	78-85	1984-0462	https://www.ncbi.nlm.nih.gov/pmc/articles/PMC5417798/pdf/0103-0582-rpp-2017-35-1-00005.pdf	https://dx.doi.org/10.1590/1984-0462/;2017;35;1;00005
17609	Journal Article	EndNote Found PDF	Accurate	Z. B. Mughal, H.;Ashraf, S.;Hamid, A.;Khokhar, A.;Qamar, S.	2021	Megakaryocytic Clustering in Chronic Myeloid Leukemia: Can it be a Predictor of Clinical Outcome?	Jcpsp-Journal of the College of Physicians and Surgeons Pakistan	31	34-38	1022-386X	<Go to ISI>://WOS:000623996300007	10.29271/jcpsp.2021.01.34
17611	Journal Article	EndNote Found PDF	Accurate	S. I. Mukherjee, S.;John, S.;Adnan, M. M.;Scordino, T.;Khalil, M. O.;Cherry, M.	2017	Non-seminomatous mediastinal germ cell tumor and acute megakaryoblastic leukemia	Annals of Hematology	96	1435-1439	1432-0584	https://link.springer.com/content/pdf/10.1007/s00277-017-3037-3.pdf	https://dx.doi.org/10.1007/s00277-017-3037-3
17612	Journal Article	EndNote Found PDF	Accurate	A. G. Mukhopadhyay, S.;Dasgupta, S.;Paul, S.;Mukhopadhyay, S.;Ray, U. K.	2013	Surveillance and expected outcome of acute lymphoblastic leukemia in children and adolescents: An experience from Eastern India	Indian Journal of Medical and Paediatric Oncology	34(4)	280-282	0971-5851 0975-2129	https://www.thieme.in/Indian-Journal-of-Medical-and-Paediatric-Oncology;https://www.thieme-connect.de/products/ejournals/pdf/10.4103/0971-5851.125245.pdf	https://dx.doi.org/10.4103/0971-5851.125245
17615	Journal Article	EndNote Found PDF	Accurate	I. V. Muller, M.;Holzwarth, C.;Tzaribatchev, N.;Pfister, S. M.;Schutt, B.;Reize, P.;Greil, J.;Handgretinger, R.;Rudert, M.	2008	Secretion of angiogenic proteins by human multipotent mesenchymal stromal cells and their clinical potential in the treatment of avascular osteonecrosis	Leukemia	22	2054-61	1476-5551	https://www.nature.com/articles/leu2008217.pdf	https://dx.doi.org/10.1038/leu.2008.217
17616	Journal Article	EndNote Found PDF	Accurate	M. C. C. Muller, J. E.;Kim, D. W.;Druker, B. J.;Erben, P.;Pasquini, R.;Branford, S.;Hughes, T. P.;Radich, J. P.;Ploughman, L.;Mukhopadhyay, J.;Hochhaus, A.	2009	Dasatinib treatment of chronic-phase chronic myeloid leukemia: analysis of responses according to preexisting BCR-ABL mutations	Blood	114	4944-53	1528-0020	https://watermark.silverchair.com/zh804909004944.pdf?token=AQECAHi208BE49Ooan9kkhW_Ercy7Dm3ZL_9Cf3qfKAc485ysgAABGUwggRhBgkqhkiG9w0BBwagggRSMIIETgIBADCCBEcGCSqGSIb3DQEHATAeBglghkgBZQMEAS4wEQQMNJoYSyOZ4nSK9zEOAgEQgIIEGML4b0e4NInaIMIl_2W96qHfs3FlpuNnmaKq8OdGpDAAF9pkqvcdwJdn-6y23WFCWX2k-2KMJfT-aFRIw9dxmQqd2p-4GJI9Mxot4lweQIbfStPph6P4ac0JPQvFGUmKKrqtSPE_k4vltmjEth-TD7Rjrv5eVjpp-NKjP-YtpwIf6faRjZauicvH…	https://dx.doi.org/10.1182/blood-2009-04-214221
17619	Journal Article	EndNote Found PDF	Accurate	A. T. Mulu Fentie, F.;Engidawork, E.;Gebremedhin, A.	2019	Prevalence and determinants of non-adherence to Imatinib in the first 3-months treatment among newly diagnosed Ethiopian's with chronic myeloid leukemia	PLoS ONE [Electronic Resource]	14	e0213557	1932-6203	https://journals.plos.org/plosone/article/file?id=10.1371/journal.pone.0213557&type=printable	https://dx.doi.org/10.1371/journal.pone.0213557
17623	Journal Article	EndNote Found PDF	Accurate	P. T. H. Murphy, R. M.	1994	IDENTIFICATION AND TREATMENT OF ANEMIA IN OLDER PATIENTS	Drugs & Aging	4	113-127	1170-229X	<Go to ISI>://WOS:A1994MY24700004;https://link.springer.com/content/pdf/10.2165/00002512-199404020-00004.pdf	10.2165/00002512-199404020-00004
17628	Journal Article	EndNote Found PDF	Accurate	A. Z. Nader, N.;Alshammaa, A.;Altaweel, H.;Kassem, N.;Wilby, K. J.	2017	Population Pharmacokinetics of Intravenous Methotrexate in Patients with Hematological Malignancies: Utilization of Routine Clinical Monitoring Parameters	European Journal of Drug Metabolism & Pharmacokinetics	42	221-228	2107-0180	https://link.springer.com/content/pdf/10.1007/s13318-016-0338-1.pdf	https://dx.doi.org/10.1007/s13318-016-0338-1
17630	Journal Article	EndNote Found PDF	Accurate	Y. O. Nagata, K.;Fukuda, S.;Kamata, N.;Akiyama, H.;Sakamaki, H.	2010	Clinical features of dasatinib-induced large granular lymphocytosis and pleural effusion	International Journal of Hematology	91	799-807	1865-3774	https://link.springer.com/content/pdf/10.1007/s12185-010-0565-1.pdf	https://dx.doi.org/10.1007/s12185-010-0565-1
17632	Journal Article	EndNote Found PDF	Accurate	S. K. Nakada, Y.;Imoto, I.;Yokoyama, T.;Nagasawa, M.;Inazawa, J.;Mizutani, S.	2006	Early G2/M checkpoint failure as a molecular mechanism underlying etoposide-induced chromosomal aberrations	Journal of Clinical Investigation	116	80-89	0021-9738	<Go to ISI>://WOS:000234488700012;https://dm5migu4zj3pb.cloudfront.net/manuscripts/25000/25716/JCI0625716.pdf	10.1172/jci25716
17635	Journal Article	EndNote Found PDF	Accurate	B. P.-S. Nasilowska-Adamska, M.;Borg, K.;Tomaszewska, A.;Marianska, B.;Warzocha, K.	2012	Chronic eosinophilic leukaemia with erythroblastic proliferation and the recurrent chromosomal translocation t(8;9)(p22;p24) with PCM1-JAK2 fusion gene-a distinct clinical, pathological and genetic entity successfully treated with alloHSCT	Bone Marrow Transplantation	1)	S433-S434	0268-3369	https://www.nature.com/articles/bmt201237.pdf	https://dx.doi.org/10.1038/bmt.2012.37
17642	Journal Article	EndNote Found PDF	Accurate	H. F. Yueqin, Zhang;Jinshen, Wang;Yanping, Zhu;Jianhua, Dai;Yueqing, Bu;Qiaozhi, Yang;Yingying, Xiao;Xiaojing, Sun;Han, Yueqin;Zhang, Fengzhi;Wang, Jinshen;Zhu, Yanping;Dai, Jianhua;Bu, Yueqing;Yang, Qiaozhi;Xiao, Yingying;Sun, Xiaojing	2016	Application of Glutamine-enriched nutrition therapy in childhood acute lymphoblastic leukemia	Nutrition Journal		2023-08-01	1475-2891	https://search.ebscohost.com/login.aspx?direct=true&db=ccm&AN=116802542&site=ehost-live;https://nutritionj.biomedcentral.com/counter/pdf/10.1186/s12937-016-0187-4.pdf	10.1186/s12937-016-0187-4
17643	Journal Article	EndNote Found PDF	Accurate	L. Yuksel-Soycan	2012	Significant heterogeneity between centers during early evaluation of the first Turkish multi-centric study in the treatment of childhood acute lymphoblastic leukemia	Memo - Magazine of European Medical Oncology	5(4)	296-301	1865-5041 1865-5076	https://link.springer.com/content/pdf/10.1007/s12254-012-0043-y.pdf	https://dx.doi.org/10.1007/s12254-012-0043-y
17645	Journal Article	EndNote Found PDF	Accurate	P. L. Zacasa, M.;Ordonez, S.;Gonzalez, M.;Homsi, M. R.;Forrest, H.;Caniza, M. A.	2018	Healthcare-associated infections among pediatric patients with neutropenia and cancer in Honduras	Journal of the Pediatric Infectious Diseases Society	7(Supplement 2)	S88-S89	2048-7207	https://watermark.silverchair.com/piy091.pdf?token=AQECAHi208BE49Ooan9kkhW_Ercy7Dm3ZL_9Cf3qfKAc485ysgAAA4AwggN8BgkqhkiG9w0BBwagggNtMIIDaQIBADCCA2IGCSqGSIb3DQEHATAeBglghkgBZQMEAS4wEQQM_cJuisNrbAliMa98AgEQgIIDM_t0kkPK1DiSfabbzkck7AxgWRh0taP6qUMj-YGJj9jf1ufVkXwP9PIxbZZzLx5OhDWaBI7t6V-c6UopKAFXmwIIoGBmdgQQuNV0PmfHP3qnbuJg5ofMP6Kpi9M20P5T2pCGPLugSGcUOIBgT7Kuq9he8IfhXvu_UixKwFZ8-hnV_9Nd4vk3E0ZcnUOwxuYZ…	https://dx.doi.org/10.1093/jpids/piy091
17656	Journal Article	EndNote Found PDF	Accurate	M. F. Zaliova, E.;Krejcikova, K.;Muzikova, K.;Mejstrikova, E.;Stary, J.;Trka, J.;Zuna, J.	2009	Quantification of fusion transcript reveals a subgroup with distinct biological properties and predicts relapse in BCR/ABL-positive ALL: implications for residual disease monitoring	Leukemia	23	944-51	1476-5551	https://www.nature.com/articles/leu2008386.pdf	https://dx.doi.org/10.1038/leu.2008.386
17661	Journal Article	EndNote Found PDF	Accurate	L. K. Zand, A.;Fervenza, F. C.;Smith, R. J.;Nasr, S. H.;Zhang, Y.;Vrana, J. A.;Leung, N.;Cornell, L. D.;Sethi, S.	2013	C3 glomerulonephritis associated with monoclonal gammopathy: a case series	American Journal of Kidney Diseases	62	506-14	1523-6838	https://www.ncbi.nlm.nih.gov/pmc/articles/PMC4435575/pdf/nihms688413.pdf	https://dx.doi.org/10.1053/j.ajkd.2013.02.370
17662	Journal Article	EndNote Found PDF	Accurate	M. L. Zandecki, J. L.;Genevieve, F.;Bernardi, F.;VolleRemy, H.;Blanchet, O.;Francois, M.;Cosson, A.;Bauters, F.;Facon, T.	1997	Several cytogenetic subclones may be identified within plasma cells from patients with monoclonal gammopathy of undetermined significance, both at diagnosis and during the indolent course of this condition	Blood	90	3682-3690	0006-4971	<Go to ISI>://WOS:A1997YD10800045;https://watermark.silverchair.com/3682.pdf?token=AQECAHi208BE49Ooan9kkhW_Ercy7Dm3ZL_9Cf3qfKAc485ysgAABEUwggRBBgkqhkiG9w0BBwagggQyMIIELgIBADCCBCcGCSqGSIb3DQEHATAeBglghkgBZQMEAS4wEQQM100yvVcv0EDR3nB4AgEQgIID-AeLyjiuobwq9eezoWQ4qQKws3NsGp-LKgxto82nvcVtR8HBQRK9AAi_so9hXwfdsWyQf9c9Zs-ZGHC5zO26cD-AhnzgL1MII1XD96cGDTJXm02rjKsnstXUlzQOBgrt8EW7zPgv6ciXpPBgTkdv9mlARj61vtzA…	10.1182/blood.V90.9.3682
17664	Journal Article	EndNote Found PDF	Accurate	R. W. Zanetti, A.;Sicignano, N.;Feldman, B.	2022	Late Effects Screening of Acute Lymphoblastic Leukemia Survivors in the Military Healthcare System	Military Medicine	21	21	1930-613X	https://watermark.silverchair.com/usac069.pdf?token=AQECAHi208BE49Ooan9kkhW_Ercy7Dm3ZL_9Cf3qfKAc485ysgAAA4IwggN-BgkqhkiG9w0BBwagggNvMIIDawIBADCCA2QGCSqGSIb3DQEHATAeBglghkgBZQMEAS4wEQQMCkZWpYmPPWcjKXEjAgEQgIIDNRO1UicpvTTXdptLgJxSzpP-qe-DG5pD3QPvE_Z9rKDik9GhJPO9wSo0MVKb3CpWN_WmnDY8wPqj-3Zn5I9Vddqnj53q-Eu0bf_CuX2g_rLUm6mZZSeezl_HkNM8YO86ONlUzXHu9tWWwdDKrAPvQkGx4w-1H5zBWyzmpqT4K2qIpyUja3UuJo-zCPk66Oo…	https://dx.doi.org/10.1093/milmed/usac069
17491	Journal Article	EndNote Found PDF UNIQUE	Accurate	H. M. Cherif, C. R.;Hansen, J.;Kalin, M.;Bjorkholm, M.	2007	Predictors of short and long-term outcome in patients with hematological disorders admitted to the intensive care unit for a life-threatening complication	Supportive Care in Cancer	15	1393-8	0941-4355	https://link.springer.com/content/pdf/10.1007/s00520-007-0268-1.pdf
17507	Journal Article	EndNote Found PDF UNIQUE	Accurate	P. D. D. Cole, R. A.;Masterson, M.;Smith, A. K.;Glod, J.;Zebala, J. A.;Lisi, S.;Drapala, D. A.;Kamen, B. A.	2008	Phase 2B trial of aminopterin in multiagent therapy for children with newly diagnosed acute lymphoblastic leukemia	Cancer Chemotherapy & Pharmacology	62	65-75	0344-5704	https://link.springer.com/content/pdf/10.1007/s00280-007-0576-7.pdf
17521	Journal Article	EndNote Found PDF UNIQUE	Accurate	B. S. Curbow, M. R.;Baker, F.;Wingard, J. R.;Legro, M. W.	1993	Personal changes, dispositional optimism, and psychological adjustment to bone marrow transplantation	Journal of Behavioral Medicine	16	423-43	0160-7715	https://link.springer.com/content/pdf/10.1007/BF00844815.pdf
17529	Journal Article	EndNote Found PDF UNIQUE	Accurate	M. M. Daskalaki, T.;Vassilakopoulos, T.;Moyssakis, I.;Siakantaris, M.;Angelopoulou, M.;Papadogiannis, D.;Vaiopoulos, G.;Pangalis, G.	2014	Effects of Anthracyclines on Aortic Distensibility in Patients with Lymphomas: A Prospective Study	Hellenic Journal of Cardiology	55	191-196	1109-9666	<Go to ISI>://WOS:000344038000003
17538	Journal Article	EndNote Found PDF UNIQUE	Accurate	N. L. Li, H.	2021	Effect of anti-CD19 chimeric antigen receptor T cell therapy in children with relapsed or refractory acute B-lymphocytic leukemia and its prognosis	Journal of B.U.On.	26	159-165	2241-6293
17617	Journal Article	EndNote Found PDF UNIQUE	Accurate	C. G. K. Mullighan, A.;Zhou, X.;Radtke, I.;Phillips, L. A.;Shurtleff, S. A.;Downing, J. R.	2007	Pediatric acute myeloid leukemia with NPM1 mutations is characterized by a gene expression profile with dysregulated HOX gene expression distinct from MLL-rearranged leukemias	Leukemia	21	2000-9	0887-6924	https://www.nature.com/articles/2404808.pdf
17627	Journal Article	EndNote Found PDF UNIQUE	Accurate	E. G. Nadal, M.;Kaeda, J.;Apperley, J.;Lechler, R.;Dazzi, F.	2007	Increased frequencies of CD4(+)CD25(high) T(regs) correlate with disease relapse after allogeneic stem cell transplantation for chronic myeloid leukemia	Leukemia	21	472-9	0887-6924	https://www.nature.com/articles/2404522.pdf
17666	Journal Article	EndNote Found PDF UNIQUE	Accurate	Y. R. Zaretsky, J.;Lockwood, G.;Tsang, R.;Kiss, T.;Hasegawa, W.;Fyles, G.;Tejpar, I.;Loach, D.;Minden, M.;Messner, H.;Lipton, J. H.	2007	Long-term follow-up of allogeneic bone marrow transplantation for patients with chronic phase chronic myeloid leukemia prepared with a regimen consisting of cyclophosphamide, cytarabine and single-dose total body irradiation conditioning	Bone Marrow Transplantation	40	423-30	0268-3369	https://www.nature.com/articles/1705755.pdf
17673	Journal Article	EndNote Found PDF UNIQUE	Accurate	R. I. Zeeshan, S. M.;Sultan, S.;Bhimani, S.	2015	ZAP-70 protein expression in B-cell chronic lymphoid leukemia: a single center experience from Pakistan	Asian Pacific Journal of Cancer Prevention: Apjcp	16	1587-90	2476-762X	http://koreascience.or.kr:80/article/JAKO201510534323650.pdf
17472	Journal Article	EndNote Not Found UNIQUE	Open Access: Science Direct	D. T. Balashov, P.;Livshits, A.;Kovalenko, I.;Tereshenko, G.;Solopova, G.;Petraikina, E.;Maschan, A.;Novichkova, G.	2021	SARS-CoV-2 convalescent plasma therapy in pediatric patient after hematopoietic stem cell transplantation	Transfusion and Apheresis Science	60(1) (no pagination)		1473-0502 1878-1683	https://www.elsevier.com/locate/transci;https://www.sciencedirect.com/science/article/pii/S1473050220303050?via%3Dihub	https://dx.doi.org/10.1016/j.transci.2020.102983
17675	Journal Article	EndNote Not Found UNIQUE	Open Access: Science Direct	A. M. F. Zeidan, P. M.;Symons, H.;Chen, A.;Smith, B. D.;Pratz, K.;Carraway, H.;Gladstone, D. E.;Fuchs, E. J.;Luznik, L.;Jones, R. J.;Bolanos-Meade, J.	2014	HLA-haploidentical donor lymphocyte infusions for patients with relapsed hematologic malignancies after related HLA-haploidentical bone marrow transplantation	Biology of Blood & Marrow Transplantation	20	314-8	1523-6536	https://www.sciencedirect.com/science/article/pii/S1083879113005570?via%3Dihub	https://dx.doi.org/10.1016/j.bbmt.2013.11.020
17603	Journal Article	EndNote Not Found UNIQUE	Open Access: Mary Ann Liebert	L. L. Muffly, Q.;Alvarez, E.;Kahn, J.;Winestone, L.;Cress, R.;Penn, D. C.;Keegan, T. H. M.	2019	Hematopoietic Cell Transplantation in Young Adult Acute Lymphoblastic Leukemia: A United States Population-Level Analysis	Journal of Adolescent & Young Adult Oncology	8	254-261	2156-535X	https://www.liebertpub.com/doi/10.1089/jayao.2018.0140	https://dx.doi.org/10.1089/jayao.2018.0140
17469	Journal Article	EndNote Not Found	No Access	S. V. B. Azad, M.;Parmanand, K.;Venkatesh, P.	2021	Isolated optic nerve involvement in acute lymphoblastic leukaemia: A red flag for early relapse	BMJ Case Reports	14(6) (no pagination)		1757-790X (electronic) 1757-790X	http://casereports.bmj.com/;https://casereports.bmj.com/content/14/6/e243689	https://dx.doi.org/10.1136/bcr-2021-243689
17504	Journal Article	EndNote Not Found	Open Access: Science Direct	A. R. Cohen, A.;Bakker, B.;Uderzo, C.;van Lint, M. T.;Esperou, H.;Gaiero, A.;Leiper, A. D.;Dopfer, R.;Cahn, J. Y.;Merlo, F.;Kolb, H. J.;Socie, G.	1999	Final height of patients who underwent bone marrow transplantation for hematological disorders during childhood: a study by the Working Party for Late Effects-EBMT	Blood	93	4109-15	0006-4971	https://www.sciencedirect.com/science/article/pii/S0006497120594391?via%3Dihub
17518	Journal Article	EndNote Not Found	No Access	U. B.-G. Creutzig, C.;Klingebiel, T.;Ebell, W.;Friedrich, W.;Stollmann-Gibbels, B.;Schmidt, H.;Suttorp, M.;Gratwohl, A.;Heyen, P.;et al.,	1992	[Comparison of chemotherapy alone with allogeneic bone marrow transplantation in first full remission in children with acute myeloid leukemia in the AML-BFM-83 and AML-BFM-87 studies--matched pair analysis]	Klinische Padiatrie	204	246-52	0300-8630	https://www.thieme-connect.com/products/ejournals/abstract/10.1055/s-2007-1025355
17519	Journal Article	EndNote Not Found	No Access	U. S. Creutzig, J.;Kaspers, G. L.;Reinhardt, D.;Zimmermann, M.	2014	Re-induction with L-DNR/FLAG improves response after AML relapse, but not long-term survival	Klinische Padiatrie	226	323-31	1439-3824	https://www.thieme-connect.com/products/ejournals/abstract/10.1055/s-0034-1385918	https://dx.doi.org/10.1055/s-0034-1385918
17520	Journal Article	EndNote Not Found	UoY Access: Science Direct	B. A. H. Cunha, N.;Krol, V.;Eisenstein, L.	2006	Fever of unknown origin due to preleukemia/myelodysplastic syndrome: the diagnostic importance of monocytosis with elevated serum ferritin levels	Heart & Lung	35	277-82	0147-9563	https://www.sciencedirect.com/science/article/pii/S0147956306000306?via%3Dihub
17527	Journal Article	EndNote Not Found	UoY Access: Science Direct	I. C. Danylesko, G.;Shouval, R.;Besser, M. J.;Jacoby, E.;Shimoni, A.;Nagler, A.;Avigdor, A.	2020	Treatment with anti CD19 chimeric antigen receptor T cells after antibody-based immunotherapy in adults with acute lymphoblastic leukemia	Current Research in Translational Medicine	68	17-22	2452-3186	<Go to ISI>://WOS:000509340500003;https://www.sciencedirect.com/science/article/pii/S2452318619300467?via%3Dihub	10.1016/j.retram.2019.12.001
17528	Journal Article	EndNote Not Found	UoY Access: Science Direct	N. M. Das, A.;Gupta, R.;Rai, S.;Gupta, S. K.;Singh, S.;Sahoo, R. K.;Gogia, A.;Bakshi, S.;Kumar, L.	2019	Role of CD123 as Determinant of Minimal Residual Disease in Acute Myeloid Leukemia	Clinical Lymphoma, Myeloma and Leukemia	19(Supplement 1)	S235	2152-2650 2152-2669	https://www.sciencedirect.com/science/article/pii/S2152265019308821?via%3Dihub	https://dx.doi.org/10.1016/j.clml.2019.07.123
17533	Journal Article	EndNote Not Found	No Access	T. Lehrnbecher	2001	Hematopoietic growth factors in prophylaxis and therapy of infections complications in children with neutropenia	Klinische Padiatrie	213	212-238	0300-8630	<Go to ISI>://WOS:000170810700011;https://www.thieme-connect.com/products/ejournals/abstract/10.1055/s-2001-16853	10.1055/s-2001-16853
17544	Journal Article	EndNote Not Found	UoY Access: Science Direct	W. B. Limvorapitak, M. J.;Hogge, D. E.;Forrest, D. L.;Nevill, T. J.;Narayanan, S.;Power, M. M.;Nantel, S. H.;Broady, R.;Song, K. W.;Toze, C. L.;Mourad, Y. A.;Sutherland, H. J.;Gerrie, A. S.;White, J.;Sanford, D. S.	2018	Outcomes of Intermediate Risk Karyotype Acute Myeloid Leukemia in First Remission Undergoing Autologous Stem Cell Transplantation Compared With Allogeneic Stem Cell Transplantation and Chemotherapy Consolidation: A Retrospective, Propensity-score Adjusted Analysis	Clinical lymphoma, myeloma & leukemia	18	e481-e491	2152-2669	https://www.sciencedirect.com/science/article/pii/S2152265018304841?via%3Dihub	https://dx.doi.org/10.1016/j.clml.2018.07.290
17549	Journal Article	EndNote Not Found	UoY Access: Science Direct	N. N. Liu, H. M.;Hu, L. D.;Jiang, M.;Xu, C.;Hu, J. W.;Wang, J.;Li, Y. H.;Li, B. T.;Lou, X.;Yang, F.;Chen, J. L.;Su, Y. F.;Li, M.;Wang, H. Y.;Ren, J.;Feng, Y. Q.;Zhang, B.;Wang, D. H.;Chen, H.	2015	Outcome of myeloablative allogeneic peripheral blood hematopoietic stem cell transplantation for refractory/relapsed AML patients in NR status	Leukemia Research	39	1375-81	1873-5835	https://www.sciencedirect.com/science/article/pii/S0145212615305336?via%3Dihub	https://dx.doi.org/10.1016/j.leukres.2015.10.011
17560	Journal Article	EndNote Not Found	UoY Access: Science Direct	L. G. Migliore, P.;Favre, C.;Nardi, M.;Sessa, M. R.;Brunori, E.	1991	MICRONUCLEI IN LYMPHOCYTES OF YOUNG-PATIENTS UNDER ANTILEUKEMIC THERAPY	Mutation Research	263	243-248	0921-8262	<Go to ISI>://WOS:A1991GA79300008;https://www.sciencedirect.com/science/article/pii/016579929190008R?via%3Dihub	10.1016/0165-7992(91)90008-r
17563	Journal Article	EndNote Not Found	Open Access: Science Direct	A. K. K. Mishra, S.;Ghara, N.;Bhattacharyya, A.;Das, P.;Modi, S. K.;Das, A.;Ks, R.;Tuladhar, S.	2019	A Single center experience of treating children with AML with majority receiving mitoxantrone based induction	Pediatric Hematology Oncology Journal	4(2 Supplement)	S34-S35	2468-1245	https://www.sciencedirect.com/science/article/pii/S246812451930155X?via%3Dihub	https://dx.doi.org/10.1016/j.phoj.2019.08.097
17566	Journal Article	EndNote Not Found	N/A	K. K. Miyazaki, S.;Watanabe, T.;Togano, T.;Ohsaka, M.;Suzuki, Y.;Danbara, M.;Horie, R.;Kanda, Y.;Maruta, A.;Higashihara, M.	2007	[Early blastic transformation within a year of imatinib treatment in 2 cases of chronic myeloid leukemia]	Rinsho Ketsueki - Japanese Journal of Clinical Hematology	48	297-304	0485-1439	https://www.jstage.jst.go.jp/article/rinketsu/48/4/48_4_297/_article/-char/ja/
17569	Journal Article	EndNote Not Found	No Access	B. F. Mladosievicova, A.;Petrasova, H.;Hulin, I.	2000	Late effects of anthracycline therapy in childhood on signal-averaged ECG parameters	International Journal of Molecular Medicine	5	411-414	1107-3756	<Go to ISI>://WOS:000085930300015;https://www.ingentaconnect.com/content/sp/ijmm/2000/00000005/00000004/art00015;jsessionid=4a1fe5rd177l3.x-ic-live-02;https://www.ingentaconnect.com/content/sp/ijmm/2000/00000005/00000004/art00015;https://www.ingentaconnect.com/content/sp/ijmm/2000/00000005/00000004/art00015;jsessionid=19m6fmox1wnc.x-ic-live-02
17579	Journal Article	EndNote Not Found	UoY Access: Science Direct	H. B. Mohamed, N.;Annaka, L.;Abdelallah, N. E.	2022	ALL-097 Elevated CD83 in Adult Acute Lymphoblastic Leukemia Associated With Poor Clinical Outcome	Clinical Lymphoma, Myeloma and Leukemia	22(Supplement 2)	S194	2152-2650 2152-2669	http://www.sciencedirect.com/science/journal/21522650;https://www.sciencedirect.com/science/article/pii/S2152265022011831?via%3Dihub	https://dx.doi.org/10.1016/S2152-2650%2822%2901183-1
17589	Journal Article	EndNote Not Found	Open Access: Science Direct	B. G. V. Molina, M.;Herrero, B.;Deltoro, N.;Ruiz, J.;Perez Martinez, A.;Diaz, M. A.	2019	Kinetics and Risk Factors of Relapse after Allogeneic Stem Cell Transplantation in Children with Leukemia: A Long-Term Follow-Up Single-Center Study	Biology of Blood and Marrow Transplantation	25(1)	100-106	1083-8791 1523-6536	http://www.bbmt.org/issues;https://www.sciencedirect.com/science/article/pii/S1083879118304774?via%3Dihub	https://dx.doi.org/10.1016/j.bbmt.2018.08.012
17598	Journal Article	EndNote Not Found	Open Access: Science Direct	T. A. Mori, Y.;Watanabe, R.;Yamazaki, R.;Kato, J.;Shimizu, T.;Shigematsu, N.;Kubo, A.;Yajima, T.;Hibi, T.;Ikeda, Y.;Okamoto, S.	2008	Long-term follow-up of allogeneic hematopoietic stem cell transplantation for de novo acute myelogenous leukemia with a conditioning regimen of total body irradiation and granulocyte colony-stimulating factor-combined high-dose cytarabine	Biology of Blood & Marrow Transplantation	14	651-7	1523-6536	https://www.sciencedirect.com/science/article/pii/S1083879108001158?via%3Dihub	https://dx.doi.org/10.1016/j.bbmt.2008.03.006
17601	Journal Article	EndNote Not Found	UoY Access: Science Direct	L. Muffly	2021	Measurable Residual Disease in Acute Lymphoblastic Leukemia: Optimization and Innovation in 2021 and Beyond	Clinical Lymphoma, Myeloma and Leukemia	21(Supplement 1)	S85-S87	2152-2650 2152-2669	https://www.sciencedirect.com/science/article/pii/S2152265021012222?via%3Dihub	https://dx.doi.org/10.1016/S2152-2650%2821%2901222-2
17602	Journal Article	EndNote Not Found	Open Access: Science Direct	L. A. Muffly, S.;Johnston, L.;Lowsky, R.;Meyer, E. H.;Miklos, D. B.;Negrin, R. S.;Rezvani, A.;Shiraz, P.;Shizuru, J. A.;Sidana, S.;Weng, W. K.;Cunanan, K.	2020	Allogeneic Hematopoietic Cell Transplantation for Adult Acute Lymphoblastic Leukemia: Significant Increase in Survival in the Post-Targeted Immunotherapy Era	Biology of Blood and Marrow Transplantation	26(3 Supplement)	S106	1083-8791 1523-6536	https://www.sciencedirect.com/science/article/pii/S108387911931540X?via%3Dihub	https://dx.doi.org/10.1016/j.bbmt.2019.12.611
17610	Journal Article	EndNote Not Found	UoY Access: Science Direct	I. N. B. Muhsen, M.;Savani, B. N.;Estey, E. H.;Hashmi, S. K.	2020	Follow-up issues in survivors of hematologic malignancies - Current stance and future perspectives	Blood Reviews	44	8	0268-960X	<Go to ISI>://WOS:000585926100003;https://www.sciencedirect.com/science/article/pii/S0268960X20300242?via%3Dihub	10.1016/j.blre.2020.100674
17631	Journal Article	EndNote Not Found	Open Access: Science Direct	Y. H. Najean, O.	1990	Long-term (5 to 20 years) Evolution of nongrafted aplastic anemias. The Cooperative Group for the Study of Aplastic and Refractory Anemias	Blood	76	2222-8	0006-4971	https://www.sciencedirect.com/science/article/pii/S0006497120848447?via%3Dihub
17638	Journal Article	EndNote Not Found	Open Access: Science Direct	C. M. R. Niemeyer, A.;Riehm, H.;Donnelly, M.;Gelber, R. D.;Sallan, S. E.	1991	Comparative results of two intensive treatment programs for childhood acute lymphoblastic leukemia: The Berlin-Frankfurt-Munster and Dana-Farber Cancer Institute protocols	Annals of Oncology	2	745-9	0923-7534	https://www.sciencedirect.com/science/article/pii/S0923753420315672?via%3Dihub
17640	Journal Article	EndNote Not Found	UoY Access: Science Direct	X. X. C. Yu, X. H.;Yan, H.;Luo, X. Y.;Zhao, X. S.;Sun, Y. Q.;Wang, Y.;Xu, L. P.;Zhang, X. H.;Chang, Y. J.;Huang, X. J.;Zhao, X. Y.	2019	Delay expression of NKp30 on NK cells correlates with long-term mycophenolate mofetil treatment and higher EBV viremia post allogenic hematological stem cells transplantation	Clinical Immunology	205	49-56	1521-7035	https://www.sciencedirect.com/science/article/pii/S1521661618306818?via%3Dihub	https://dx.doi.org/10.1016/j.clim.2019.05.010
17641	Journal Article	EndNote Not Found	Open Access: Science Direct	S. F. Yuda, S.;Onishi, A.;Tanaka, T.;Inamoto, Y.;Kurosawa, S.;Kim, S. W.;Fukuda, T.	2019	Extramedullary Relapse of Acute Myelogenous Leukemia after Allogeneic Hematopoietic Stem Cell Transplantation	Biology of Blood & Marrow Transplantation	25	1152-1157	1523-6536	https://www.sciencedirect.com/science/article/pii/S1083879119300266?via%3Dihub	https://dx.doi.org/10.1016/j.bbmt.2019.01.011
17646	Journal Article	EndNote Not Found	UoY Access: Science Direct	S. S. Zachaki, C.;Koromila, T.;Manola, K. N.;Kalomoiraki, M.;Daraki, A.;Koumbi, D.;Athanasiadou, A.;Kanavakis, E.;Kollia, P.;Sambani, C.	2013	High frequency of NAD(P)H:quinone oxidoreductase 1 (NQO1) C(609)T germline polymorphism in MDS/AML with trisomy 8	Leukemia Research	37	742-6	1873-5835	https://www.sciencedirect.com/science/article/pii/S0145212613001252?via%3Dihub	https://dx.doi.org/10.1016/j.leukres.2013.04.015
17649	Journal Article	EndNote Not Found	No Access	H. A. G. Zaheer, F. M.;Bagnara, M.;Gordon-Smith, E. C.;Rutherford, T. R.	1994	Differential sensitivity to cryopreservation of clonogenic progenitor cells and stromal precursors from leukemic and normal bone marrow	Stem Cells	12	180-6	1066-5099	https://academic.oup.com/stmcls/article-abstract/12/2/180/6387187?redirectedFrom=fulltext
17651	Journal Article	EndNote Not Found	No Access	K. B. F. Zahra, W.;Ben Youssef, Y.;Zaghouani, H.;Chebchoub, I.;Zaier, M.;Badreddine, S.;Braham, N.;Sennana, H.;Khelif, A.	2012	Chronic myeloid leukemia as a secondary malignancy after lymphoma in a child. A case report and review of the literature	Onkologie	35	690-3	1423-0240	https://karger.com/onk/article-abstract/35/11/690/247573/Chronic-Myeloid-Leukemia-as-a-Secondary-Malignancy?redirectedFrom=fulltext	https://dx.doi.org/10.1159/000343952
17653	Journal Article	EndNote Not Found	No Access	A. J. Zaidi, Liza-Marie;Church, Christopher L.;Gomez-Garcia, Wendy C.;Popescu, Marcela I.;Margolin, Judith F.;Ribeiro, Raul C.	2015	Response to the letter to the editor from Bleyer	Journal of Adolescent and Young Adult Oncology	4	93	2156-5333 2156-535X	https://www.liebertpub.com/doi/10.1089/jayao.2015.0020?url_ver=Z39.88-2003&rfr_id=ori:rid:crossref.org&rfr_dat=cr_pub 0pubmed	https://dx.doi.org/10.1089/jayao.2015.0020
17659	Journal Article	EndNote Not Found	UoY Access: Science Direct	A. F. D. Zamani, N.;Houshmand, M.;Nabavizadeh, N.	2021	miR-324-3p and miR-508-5p expression levels could serve as potential diagnostic and multidrug-resistant biomarkers in childhood acute lymphoblastic leukemia	Leukemia Research	109	106643	1873-5835	https://www.sciencedirect.com/science/article/pii/S0145212621001442?via%3Dihub	https://dx.doi.org/10.1016/j.leukres.2021.106643
17668	Journal Article	EndNote Not Found	Open Access: Wiley	V. L. Zarkhin, L.;Kambham, N.;Sigdel, T.;Salvatierra, O.;Sarwal, M. M.	2008	A Randomized, Prospective Trial of Rituximab for Acute Rejection in Pediatric Renal Transplantation	American Journal of Transplantation	8	2607-2617	1600-6135	<Go to ISI>://WOS:000261053600021;https://www.sciencedirect.com/science/article/pii/S1600613522030350?via%3Dihub	10.1111/j.1600-6143.2008.02411.x
17483	Journal Article	EndNote Not Found UNIQUE	Open Access: Haematologica	E. T. Chelysheva, A.;Kolosheinova, T.;Gusarova, G.;Sokolova, M.;Vakhrusheva, M.;Goryacheva, S.;Galaiko, M.;Khoroshko, N.;Yasakova, Z.;Kuchma, G.;Liubchenko, M.;Golubeva, M.;Grebenschikova, I.;Serdyuk, O.;Chertkova, V.;Volkova, S.;Lyamkina, A.;Menshakova, S.;Polushkina, E.;Shmakov, R.	2012	Pregnancy outcomes and treatment regimens in patients with chronic myeloid leukemia	Haematologica	1)	311-312	0390-6078	http://www.haematologica.org/content/haematol/97/supplement_1/haematol_97_s1.full.pdf
17487	Journal Article	EndNote Not Found UNIQUE	Open Access: Wiley	J. A. Chen, B.;Krajewski, J.;Gillio, A.	2021	Late extramedullary relapses following tisagenlecleucel treatment	Pediatric Blood and Cancer	68(SUPPL 3)	S202-S203	1545-5017		https://dx.doi.org/10.1002/pbc.29060
17490	Journal Article	EndNote Not Found UNIQUE	Open Access: Hong Kong Journal of Paediatrics	F. W. T. L. Cheng, G. K. S.;Chow, T. T. W.;Shing, M. M. K.;Lee, V.;Li, C. K.	2019	Treatment outcome for therapy-related myeloid neoplasm in children	Hong Kong Journal of Paediatrics	24(4)	179-183	1013-9923 2309-5393	http://www.hkjpaed.org/pdf/2019;24;179-183.pdf
17492	Journal Article	EndNote Not Found UNIQUE	Open Access: Haematologica	A. A. Chierichini, B.;Maurillo, L.;Venditti, A.;Cerretti, R.;Angelini, S.;Dentamaro, T.;Neri, B.;D'Andrea, M.;Dessanti, L.;De Fabritiis, P.;Petti, M. C.;Annino, L.;Arcese, W.	2011	Prognostic relevance of minimal residual disease (MRD) prior to autologous transplantation on long-term follow-up in acute myeloid leukemia (AML). On behalf of Rome transplant network (RTN)	Haematologica	2)	177-178	0390-6078	http://www.haematologica.org/content/96/supplement_2/1.full-text.pdf+html
17496	Journal Article	EndNote Not Found UNIQUE	Open Access: Wiley	T. M. S. Chu, A.;Cruz, M. C.;Gepte, M. B.	2018	Survival of Filipino children with acute lymphoblastic leukemia diagnosed in a tertiary referral center for childhood cancer: A retrospective cohort study	Pediatric Blood and Cancer	65(Supplement 1)	S229-S230	1545-5017		https://dx.doi.org/10.1002/pbc.27057
17498	Journal Article	EndNote Not Found UNIQUE	Open Access: Wiley	Y. Y. Chu, A.;Ayello, J.;Lo, L.;Katz, J.;Cairo, M.	2013	Enhanced targeting pediatric B cell lymphoma/leukemia (B-L/L) by anti-CD20 chimeric antigen receptor (CAR) modified expanded natural killer (NK) cells combined with a histone deacetylase inhibitor, romidepsin	Pediatric Blood and Cancer	2)	S97	1545-5009		https://dx.doi.org/10.1002/pbc.24509
17503	Journal Article	EndNote Not Found UNIQUE	UoY Access: Wiley	K. K. C. Clemmensen, R. H.;Shabaneh, D. N.;Harila-Saari, A.;Heyman, M.;Jonsson, O. G.;Wesenberg, F.;Rosthøj, S.;Schmiegelow, K.	2014	The circadian schedule for childhood acute lymphoblastic leukemia maintenance therapy does not influence event-free survival in the NOPHO ALL92 protocol	Pediatric blood & cancer	61	653‐658			10.1002/pbc.24867
17513	Journal Article	EndNote Not Found UNIQUE	Open Access: ASCO Publications	A. S. Corbacioglu, C.;Schlenk, R. F.;Eiwen, K.;Du, J.;Bullinger, L.;Frohling, S.;Reimer, P.;Rummel, M.;Derigs, H. G.;Nachbaur, D.;Krauter, J.;Ganser, A.;Dohner, H.;Dohner, K.	2010	Prognostic impact of minimal residual disease in CBFB-MYH11-positive acute myeloid leukemia	Journal of Clinical Oncology	28	3724-9	1527-7755		https://dx.doi.org/10.1200/JCO.2010.28.6468
17539	Journal Article	EndNote Not Found UNIQUE	Open Access: Wiley	H. H.-Z. Li-Bin, T.;Xiao-Li, Z.;Zhi-Yong, K.;Xue-Qun, L.	2018	A simple method to distinguish poor outcome children with non-high risk acute lymphoblastic leukemia	Pediatric Blood and Cancer	65(Supplement 2)	S132	1545-5017		https://dx.doi.org/10.1002/pbc.27455
17552	Journal Article	EndNote Not Found UNIQUE	Open Access: Wiley	N. G. Liuhto, M. H.;Malila, N.;Madanat-Harjuoja, L.;Matomaki, J.;Lahteenmaki, P.	2020	Diseases of renal function and bone metabolism after treatment for early onset cancer: A registry-based study	International Journal of Cancer	146	1324-1332	0020-7136	<Go to ISI>://WOS:000491653400001	10.1002/ijc.32687
17562	Journal Article	EndNote Not Found UNIQUE	Open Access: Wiley	L. G. Miller, N.;Richards, M.;Maxa, K.;Hennen, E.;Messinger, Y.	2021	Venetoclax and liposomal cytarabine-daunorubicin in refractory AMKL with CBFA2T3-GLIS2 fusion	Pediatric Blood and Cancer	68(SUPPL 3)	S148-S149	1545-5017		https://dx.doi.org/10.1002/pbc.29060
17577	Journal Article	EndNote Not Found UNIQUE	Open Access: Wiley	A. L. Moghimi, S.;Wright, D.	2022	Novel TPM3-ALK translocation in a seemingly indolent infantile cutaneous blastic plasmacytoid dendritic cell neoplasm	Histopathology	81(Supplement 1)	153	1365-2559		https://dx.doi.org/10.1111/his.14756
17578	Journal Article	EndNote Not Found UNIQUE	Open Access: Iranian Journal of Blood and Cancer	P. N. Mohagheghi, E.	2017	Transient myeloproliferative disorder in a preterm newborn without down syndrome: A case report	Iranian Journal of Blood and Cancer	9(3 Supplement 1)	74-75	2008-4595	http://ijbc.ir/article-1-763-en.pdf
17580	Journal Article	EndNote Not Found UNIQUE	Open Access: Wolters Kluwer	S. Y. Mohamed, M.;Alkhateeb, M.;Abdalhadi, A.;Nashwan, A.;Obeidat, K.;Imam, Y.	2021	General characteristics and outcome of renal extramedullary hematopoiesis in patients with myeloproliferative neoplasms-a literature review	HemaSphere	5(SUPPL 2)	809	2572-9241		https://dx.doi.org/10.1097/HS9.0000000000000566
17594	Journal Article	EndNote Not Found UNIQUE	Open Access: Wiley	A. T. Monnereau, X.;Belot, A.;Guizard, A. V.;Woronoff, A. S.;Bara, S.;Lapotre-Ledoux, B.;Iwaz, J.;Tretarre, B.;Maynadie, M.;French Network of Cancer, Registries	2013	Unbiased estimates of long-term net survival of hematological malignancy patients detailed by major subtypes in France	International Journal of Cancer	132	2378-87	1097-0215		https://dx.doi.org/10.1002/ijc.27889
17595	Journal Article	EndNote Not Found UNIQUE	Open Access: Wiley	C. N.-O. Montejo, J.;Maya-Casalprim, G.;Campolo, M.;Casanova-Molla, J.	2019	Acute lumbar polyradiculoneuropathy as early sign of methotrexate intrathecal neurotoxicity: Case report and literature review	Clinical Case Reports	7(4)	638-643	2050-0904 (electronic) 2050-0904	http://onlinelibrary.wiley.com/journal/10.1002/(ISSN)2050-0904	https://dx.doi.org/10.1002/ccr3.2026
17596	Journal Article	EndNote Not Found UNIQUE	Open Access: Wolters Kluwer	A. S. Moorman, C.;Kirkwood, A.;Winterman, E.;Hancock, J.;Kearns, P.;Goulden, N.;Samarasinghe, S.;Harrison, C.;Moppett, J.;Vora, A.	2020	Improved outcome for patients with acute lymphoblastic leukaemia (ALL) and an ABL-class fusion following treatment with a tyrosine kinase inhibitor: Preliminary data from ukall2011	HemaSphere	4(Supplement 1)	10	2572-9241		https://dx.doi.org/10.1097/HS9.0000000000000404
17613	Journal Article	EndNote Not Found UNIQUE	Open Access: Wiley	C. B. Mullen, S.;Al-Qsous, W.;Roddie, H.;Campbell, V.	2021	Myeloid sarcoma: A single centre experience	British Journal of Haematology	193(SUPPL 1)	83	1365-2141		https://dx.doi.org/10.1111/bjh.17492
17618	Journal Article	EndNote Not Found UNIQUE	Open Access: Sage	E. J. Mulroy, E.;Scott, J.;Melling, J.;Goggin, C.;Mahon, N.;O'Rourke, K. E. T.;Lynch, T.	2011	Long-term safety of mitoxantrone therapy for multiple sclerosis	Multiple Sclerosis	1)	S445	1352-4585		https://dx.doi.org/10.1177/1352458511422301
17625	Journal Article	EndNote Not Found UNIQUE	Open Access: Wolters Kluwer	N. A. S. Musailem, A. A.;Estanislao, A.;Bacal, J.;Enazi, M. A.;Mulhem, N. A.;Bahrani, A.;Attas, R.;Hashmi, H. A.;Kaloyannidis, P.	2021	Humoral immunity responses after vaccination for hepatitis b virus in autografted patients: A single center experience	HemaSphere	5(SUPPL 2)	376-377	2572-9241		https://dx.doi.org/10.1097/HS9.0000000000000566
17634	Journal Article	EndNote Not Found UNIQUE	Open Access: Wiley	M. L. M. Narasimhan, G.;Zaid-Kaylani, S.;Bhaskaran, S.	2020	Hodgkin lymphoma following acute lymphoblastic leukemia in a pediatric patient post therapy	Pediatric Blood and Cancer. Conference	67		1545-5017		https://dx.doi.org/10.1002/pbc.28321
17644	Journal Article	EndNote Not Found UNIQUE	Open Access: Wiley	I. A. Yukselen, B.;Karadag, A.;Canpinar, H.;Oztuna, D.;Sunguroglu, A.	2012	Effects of methylprednisolone on DNA methylation in HL-60 AML cells	FEBS Journal	1)	495-496	1742-464X		https://dx.doi.org/10.1111/j.1742-4658.2010.08705.x
17652	Journal Article	EndNote Not Found UNIQUE	Open Access: Haematologica	K. B. S. Zahra, N.;Ben Youssef, Y.;Zaier, M.;Achour, B.;Rgaieg, H.;Khelif, A.	2014	Prognostic factors and treatment outcome of children with newly diagnosed acute myeloid leukemia	Haematologica	1)	571	0390-6078	http://www.haematologica.org/content/99/supplement_1/1.full.pdf+html
17676	Journal Article	EndNote Not Found UNIQUE	Open Access: Haematologica	C. G. Zeidler, U.;Mellor-Heineke, S.;Nickel, A.;Welte, K.	2015	Management of cyclic neuropenia: Diagnosis and therapy	Haematologica	1)	299-300	0390-6078	http://www.haematologica.org/content/100/supplement_1/1.full-text.pdf+html
17677	Journal Article	EndNote Not Found UNIQUE	Open Access: Haematologica	C. M.-H. Zeidler, S.;Nickel, A.;Grote, U.;Welte, K.	2014	25 Year-update on the long-term safety of treatment with recombinant human granulocyte-colony stimulating factor in patients with severe congenital neutropenias in Europe	Haematologica	1)	266	0390-6078	http://www.haematologica.org/content/99/supplement_1/1.full.pdf+html
17511	Journal Article	EndNote Not Found UNIQUE	UoY Access: Sage	S. J. B. Coniglio, James A.	1995	Developmental outcome of childhood leukemia	Topics in Early Childhood Special Education	15	19-31	0271-1214 1538-4845		https://dx.doi.org/10.1177/027112149501500104
17512	Journal Article	EndNote Not Found UNIQUE	UoY Access: Wiley	C. F. H. Contreras, C. S.;Behnert, A.;Kim, K.;Stieglitz, E.;Tasian, S. K.	2021	Clinical utilization of blinatumomab and inotuzumab immunotherapy in children with relapsed or refractory B-acute lymphoblastic leukemia	Pediatric Blood & Cancer	68	e28718	1545-5017		https://dx.doi.org/10.1002/pbc.28718
17532	Journal Article	EndNote Not Found UNIQUE	UoY Access: Wiley	G. A. Legault, Jeffrey C.	2013	Potential role of ventricular tumor markers in CNS germ cell tumors	Pediatric Blood & Cancer	60	1647-1650	1545-5009	https://search.ebscohost.com/login.aspx?direct=true&db=ccm&AN=104205867&site=ehost-live	10.1002/pbc.24620
17546	Journal Article	EndNote Not Found UNIQUE	UoY Access: Sage	Y. C. Y. Lin, J. H.;Chang, S. J.;Lin, Y. C.	2012	The age-risk relationship of haematologic malignancies in female patients with systemic lupus erythematosus: a nationwide retrospective cohort study	Lupus	21	1250-6	1477-0962		https://dx.doi.org/10.1177/0961203312451783
17547	Journal Article	EndNote Not Found UNIQUE	UoY Access: Sage	L. A. G. Linder, C.;Jo, Y.;Stark, C.;Wilson, A.	2022	Changes in Central Line-Associated Bloodstream Infection (CLABSI) Rates Following Implementation of Levofloxacin Prophylaxis for Children and Adolescents With High-Risk Leukemia	Journal of pediatric hematology/oncology nursing		2.75275e+16	2752-7549 (electronic) 2752-7549		https://dx.doi.org/10.1177/27527530221122683
17607	Journal Article	EndNote Not Found UNIQUE	UoY Access: Wiley	M. K. A. Mughal, A.;Street, L.;Pournazari, P.;Shabani-Rad, M. T.;Mansoor, A.	2017	Acute myeloid leukaemia: expression of MYC protein and its association with cytogenetic risk profile and overall survival	Hematological Oncology	35	350-356	1099-1069		https://dx.doi.org/10.1002/hon.2279
17621	Journal Article	EndNote Not Found UNIQUE	UoY Access: Wiley	M. W. Muraoka, K.;Kanamitu, K.;Kanazawa, Y.;Ishida, T.;Miyamura, T.;Chayama, K.;Nishiuchi, R.;Oda, M.;Shimada, A.	2016	Persistent clonal chromosomal abnormalities in a chronic myeloid leukemia patient	Pediatrics International	58	53-6	1442-200X		https://dx.doi.org/10.1111/ped.12739
17629	Journal Article	EndNote Not Found UNIQUE	UoY Access: Wiley	S. B. Naessen, I.;Ljungman, P.;Landgren, B. M.	2014	Long-term follow-up of bone density, general and reproductive health in female survivors after treatment for haematological malignancies	European Journal of Haematology	93	137-42	1600-0609		https://dx.doi.org/10.1111/ejh.12317
17457	Journal Article	EndNote Not Found	N/A		2022	Abstracts of the 62nd Annual Scientific Meeting of the British Society for Haematology	British journal of haematology	197
17458	Journal Article	EndNote Not Found	No Access	A. K. Ali, K.;Shilo, K.;Wood, K.	2014	Rituximab-induced hypersensitivity pneumonitis	Chest. Conference: CHEST World Congress	145		0012-3692	http://journal.publications.chestnet.org/article.aspx?articleID=1837150	https://dx.doi.org/10.1378/chest.1722075
17459	Journal Article	EndNote Not Found	N/A	R. F. W. Ambinder, J.;Logan, B.;Durand, C.;Shields, R.;Popat, U. R.;Little, R. F.;McMahon, D.;Mellors, J. W.;Ayala, E.;et al.,	2017	Allogeneic hematopoietic cell transplant (alloHCT) for hematologic malignancies in human immunodeficiency virus infected (HIV) patients (pts): blood and Marrow Transplant Clinical Trials Network (BMT CTN 0903)/AIDS Malignancy Consortium (AMC-080) trial	Journal of clinical oncology. Conference: 2017 annual meeting of the american society of clinical oncology, ASCO. United states	35
17460	Journal Article	EndNote Not Found	Open Access: Science Direct	B. Z. Ashbridge, A.;Shen, L.;Barker, J. N.;Moore, M. A. S.	2012	Telomere length plays no role in clinical unit dominance after double-unit cord blood transplantation	Blood. Conference: 54th Annual Meeting of the American Society of Hematology, ASH	120		0006-4971	https://www.sciencedirect.com/science/article/pii/S0006497118573298?via%3Dihub
17462	Journal Article	EndNote Not Found	Open Access: Science Direct	R. K. Assi, H. M.;Keating, M. J.;Pemmaraju, N.;Verstovsek, S.;Garcia-Manero, G.;Ravandi, F.;Borthakur, G.;Dahl, J.;Jabbour, E. J.;Cortes, J. E.	2017	Management of chronic myeloid leukemia (CML) during pregnancy among patients (pts) treated with a tyrosine kinase inhibitor (TKI): A single-center experience	Blood. Conference: 59th Annual Meeting of the American Society of Hematology, ASH	130		1528-0020	http://www.bloodjournal.org/content/130/Suppl_1/2881
17463	Journal Article	EndNote Not Found	Open Access: Science Direct	P. R. Attias, A.;Thomas, X.;Bally, C.;Hayette, S.;Farhat, H.;Eclache, V.;Marceau, A.;Cassinat, B.;Feuillard, J.;Terre, C.;Delabesse, E.;Park, S.;Lejeune, J.;Chevret, S.;Ades, L.;Preudhomme, C.;Fenaux, P.	2016	Mutational analysis of MDS and AML occurring after treatment for acute promyelocytic leukemia (APL). A report of 9 cases	Blood. Conference: 58th Annual Meeting of the American Society of Hematology, ASH	128		1528-0020	https://www.bloodjournal.org/content/128/22/2861
17464	Journal Article	EndNote Not Found	Open Access: Science Direct	I. D. Attolico, G.;Nuccorini, R.;Pascale, S.;Coluzzi, S.;Pizzuti, M.;Amendola, A.;Olivieri, A.	2009	Late onset of secondary AML with 5q-in CLL with 13q-abnormality; coexistence of the two neoplastic clones and the therapeutic potential of lenalidomide	Blood. Conference: 51st Annual Meeting of the American Society of Hematology, ASH. New Orleans, LA United States. Conference Publication:	114		0006-4971	http://abstracts.hematologylibrary.org/cgi/content/abstract/114/22/4394
17465	Journal Article	EndNote Not Found	Open Access: Science Direct	S. S. Avigad, K.;Elitzur, S.;Gilad, G.;Barzilai, S.;Avrahami, G.;Dotan, N.;Yarden, J.;Yaniv, I.	2016	miR expression profile of peripheral blood lymphocytes predicts relapse in pediatric acute lymphoblastic leukemia	Blood. Conference: 58th Annual Meeting of the American Society of Hematology, ASH	128		1528-0020	https://www.bloodjournal.org/content/128/22/1736
17466	Journal Article	EndNote Not Found	Open Access: Science Direct	S. M. Ayari, M.;Bilger, K.;Guillerm, G.;Guyotat, D.;Michallet, M.;Ifrah, N.;Chevallier, P.	2009	Allogeneic stem cell transplantation (allo-SCT) for secondary acute myeloid leukemia (AML) following breast carcinoma	Blood. Conference: 51st Annual Meeting of the American Society of Hematology, ASH. New Orleans, LA United States. Conference Publication:	114		0006-4971	http://abstracts.hematologylibrary.org/cgi/content/abstract/114/22/3304?maxtoshow=&hits=80&RESULTFORMAT=&searchid=1&FIRSTINDEX=2400&displaysectionid=Poster+Session&fdate=1/1/2009&tdate=12/31/2009&resourcetype=HWCIT
17467	Journal Article	EndNote Not Found	Open Access: Science Direct	S. F. Aydin, C.;Audisio, E.;Riera, L.;Aliberti, S.;Allione, B.;Busca, A.;D'Ardia, S.;Dellacasa, C.;Demurtas, A.;Evangelista, A.;Francia Di Celle, P.;Gaveglio, M.;Nicolino, B.;Stacchini, A.;Marmont, F.;Vitolo, U.	2014	Bone marrow wilms tumor gene 1 expression before allogeneic hematopoietic cell transplantation correlates with relapse in acute myeloid leukemia patients	Blood. Conference: 56th Annual Meeting of the American Society of Hematology, ASH	124		0006-4971	http://www.bloodjournal.org/content/124/21/2376
17468	Journal Article	EndNote Not Found	Open Access: Science Direct	U. V. Aypar, G.;Johnson, S. K.;Smadbeck, J.;Smoley, S. A.;Kearney, H.;Sukov, W.;Ketterling, R. P.;Geiersbach, K.;Van Dyke, D. L.;Jenkins, R.;Greipp, P.;Thorland, E.;Hoppman, N.;Baughn, L. B.	2017	Whole-genome mate pair sequencing transforms cytogenetic analysis of hematologic malignancies: Development of a targeted panel to detect diagnostic/prognostic chromosomal rearrangements and copy number changes in AML	Blood. Conference: 59th Annual Meeting of the American Society of Hematology, ASH	130		1528-0020	http://www.bloodjournal.org/content/130/Suppl_1/1387
17470	Journal Article	EndNote Not Found	Open Access: AACR Journals	D. V. P. Babushok, N.;Perin, J. C.;Olson, T. S.;Ye, W.;Roth, J. J.;Lind, C.;Cattier, C.;Li, Y.;Hartung, H.;Paessler, M. E.;Frank, D. M.;Xie, H. M.;Busse, T. M.;Cross, S.;Podsakoff, G. M.;Monos, D.;Biegel, J. A.;Mason, P. J.;Bessler, M.	2015	Most patients with acquired aplastic anemia develop clonal hematopoiesis early in disease	Cancer Research. Conference: 106th Annual Meeting of the American Association for Cancer Research, AACR	75		0008-5472	http://cancerres.aacrjournals.org/content/75/15_Supplement/2977.abstract?sid=820ee9f3-5052-4abc-bc45-8e8d0fb52520	https://dx.doi.org/10.1158/1538-7445.AM2015-2977
17471	Journal Article	EndNote Not Found	Open Access: Science Direct	D. V. X. Babushok, H. M.;Roth, J. J.;Perdigones, N.;Olson, T. S.;Cockroft, J. D.;Gai, X.;Perin, J. C.;Li, Y.;Paessler, M. E.;Hakonarson, H.;Podsakoff, G. M.;Mason, P. J.;Biegel, J. A.;Bessler, M.	2013	Single nucleotide polymorphism array analysis of bone marrow failure patients reveals characteristic patterns of genetic changes	Blood. Conference: 55th Annual Meeting of the American Society of Hematology, ASH	122		0006-4971	http://bloodjournal.hematologylibrary.org/content/122/21/3710.abstract?sid=9dee5ea1-ac41-4e27-87ec-585430595f26
17473	Journal Article	EndNote Not Found	Open Access: Science Direct	B. J. H. Ball, M.;Devlin, S. M.;Famulare, C.;Cai, S. F.;Dunbar, A.;Epstein-Peterson, Z. D.;Menghrajani, K.;Glass, J. L.;Taylor, J.;et al.,	2019	RAS mutations are independently associated with decreased overall survival and event-free survival in patients with AML receiving induction chemotherapy	Blood	134				10.1182/blood-2019-125319
17474	Journal Article	EndNote Not Found	Open Access: Science Direct	M. S. Bar, B.;Bruno, B.;Hari, P.;Chauncey, T.;Inamoto, Y.;Martin, P. J.;Storb, R.;Maloney, D. G.;Sandmaier, B. M.;Flowers, M. E. D.	2012	ONOR lymphocyte infusion for relapsed hematological malignancies after allogeneic hematopoietic cell transplantation: Prognostic relevance of the initial CD3+ T cell dose	Blood. Conference: 54th Annual Meeting of the American Society of Hematology, ASH	120		0006-4971	http://abstracts.hematologylibrary.org/cgi/content/abstract/120/21/354?maxtoshow=&hits=80&RESULTFORMAT=&searchid=1&FIRSTINDEX=560&displaysectionid=Oral+Session&fdate=1/1/2012&tdate=12/31/2012&resourcetype=HWCIT
17475	Journal Article	EndNote Not Found	Open Access: Science Direct	T. M. Barbui, A.;Scarano, M.;Tognoni, G.;Sisti, S.;Di Lelio, A.;Vannucchi, A. M.;Cazzola, M.;Rambaldi, A.;Doehener, K.;Cervantes, F.;Passamonti, F.;Reiter, A.;Koschmieder, S.;Niederwieser, D.;Andreasson, B.;Johansson, P. L.;Hochhaus, A.;Harrison, C. N.	2014	Towards a better understanding of epidemiology, survival and treatment in myeloproliferative neoplasms: Results of the European leukemianet registry (ERNEST study)	Blood. Conference: 56th Annual Meeting of the American Society of Hematology, ASH	124		0006-4971	http://www.bloodjournal.org/content/124/21/1849
17476	Journal Article	EndNote Not Found	Open Access: Science Direct	F. E. Baron, F.;Cannella, L.;Mandelli, F.;Muus, P.;Trisolini, S. M.;Halkes, C. J. M.;Fazi, P.;Vignetti, M.;Marie, J. P.;Chiusolo, P.;Van Der Velden, W. J. F. M.;Sala, E. L.;Vitolo, U.;Thomas, X.;Lefrere, F.	2017	Impact of the type of anthracycline and of allogeneic stem cell transplantation in the treatment of younger acute myeloid leukemia patients: Long-term follow-up of the eortc-gimema AML-10 trial	Blood. Conference: 59th Annual Meeting of the American Society of Hematology, ASH	130		1528-0020	http://www.bloodjournal.org/content/130/Suppl_1/3850
17477	Journal Article	EndNote Not Found	Open Access: Science Direct	I. G. Bartram, N.;Schlee, C.;Heesch, S.;Fransecky, L.;Schwartz, S.;Hoelzer, D.;Neumann, M.;Baldus, C. D.	2013	Low expression of BCL11B predicts poor overall survival in adult standard risk t-all	Blood. Conference: 55th Annual Meeting of the American Society of Hematology, ASH	122		0006-4971	http://bloodjournal.hematologylibrary.org/content/122/21/1362.abstract?sid=a6a6561a-966a-4ca7-9e63-469707703516
17478	Journal Article	EndNote Not Found	Open Access: Science Direct	A. P. Baruchel, A.;Leblanc, T.;Michel, G.;Perel, Y.;Mechinaud, F.;Gandemer, V.;Schmitt, C.;Schneider, P.;Brethon, B.;Auvrignon, A.;Thomas, C.;Margueritte, G.;Vermylen, C.;Lejars, O.;Pellier, I.;Berger, C.;Couillault, G.;Paillard, C.;Berthou, C.;Piguet, C.;Pautard, B.;Soulier, J.;Grardel, N.;Beldjord, K.;Auclerc, M. F.;Macintyre, E.;Cayuela, J. M.;Chevret, S.;Leverger, G.	2012	Daunorubicin or not during the induction treatment of childhood standard-risk B-cell precursor acute lymphoblastic leukemia (SR-BCP-ALL): The randomized fralle 2000-a protocol	Blood. Conference: 54th Annual Meeting of the American Society of Hematology, ASH	120		0006-4971	http://abstracts.hematologylibrary.org/cgi/content/abstract/120/21/135?maxtoshow=&hits=80&RESULTFORMAT=&searchid=1&FIRSTINDEX=240&displaysectionid=Oral+Session&fdate=1/1/2012&tdate=12/31/2012&resourcetype=HWCIT
17479	Journal Article	EndNote Not Found	Open Access: Science Direct	J. D. Basnett, E.;Bradstock, K. F.;Bendall, L. J.	2014	Alterations in the cell cycle of acute lymphoblastic leukemia cells resistant to everolimus	Blood. Conference: 56th Annual Meeting of the American Society of Hematology, ASH	124		0006-4971	http://www.bloodjournal.org/content/124/21/3640
17481	Journal Article	EndNote Not Found	N/A	G. R. Battipaglia, A.;Jestin, M.;Massoud, R.;Cheikh, J. E.;Antar, A.;Ahmed, S. O.;Rasheed, W.;Belhocine, R.;Brissot, E.;et al.,	2016	Efficacy and feasibility of sorafenib as a maintenance agent after allogeneic hematopoietic stem cell transplantation for fms-like tyrosine kinase 3 mutated acute myeloid leukemia	Blood	128
17482	Journal Article	EndNote Not Found	N/A	S. P. Belmourida, H.;Meziane, M.;Ismaili, N.;Benzekri, L.;Senouci, K.;Hassam, B.	2020	Sweet's syndrome revealing a leukemia	Journal of the Dermatology Nurses' Association. Conference: 24th World Congress of Dermatology. Milan Italy	12		1945-760X
17484	Journal Article	EndNote Not Found	Open Access: Science Direct	C. P. Chen, H.;Wang, T.;Le, L. W.;Kukreti, V.;Wei, E. N.;Lau, A.;Bergsagel, P. L.;Dave, N.;Trudel, S.	2012	Long-term follow-up of a phase 2 study of single agent lenalidomide in previously untreated, symptomatic chronic lymphocytic leukemia (CLL)	Blood. Conference: 54th Annual Meeting of the American Society of Hematology, ASH	120		0006-4971	http://abstracts.hematologylibrary.org/cgi/content/abstract/120/21/718?maxtoshow=&hits=80&RESULTFORMAT=&searchid=1&FIRSTINDEX=160&displaysectionid=Oral+Session&fdate=1/1/2012&tdate=12/31/2012&resourcetype=HWCIT
17486	Journal Article	EndNote Not Found	N/A	H. J. Chen, S.;Wang, H.	2001	[A clinical study of haploidentical transplantation using granulocyte colony-stimulating factor stimulating donor bone marrow]	Chung-Hua Nei Ko Tsa Chih Chinese Journal of Internal Medicine	40	760-3	0578-1426
17488	Journal Article	EndNote Not Found	N/A	R. L. L. Chen, K. H.;Chen, B. W.;Su, S.;Lin, D. T.;Chuu, W. M.;Lin, K. S.;Huang, L. M.;Lee, C. Y.	1992	Long-term observation of pediatric aplastic anemia	Journal of the Formosan Medical Association	91	390-5	0929-6646
17497	Journal Article	EndNote Not Found	Open Access: Science Direct	Y. A. Chu, J.;Hochberg, J.;Van de ven, C.;Murphy, J.;M, S. Cairo	2012	Genetically engineered natural killer (NK) cell immunotherapy for children poor risk b-cell (CD20+) leukemia and lymphoma (L/L)	Journal of Clinical Oncology. Conference	30		0732-183X	http://meeting.ascopubs.org/cgi/content/abstract/30/15_suppl/e13022?sid=e62d435e-de07-45b3-9b15-5f9112c02817
17499	Journal Article	EndNote Not Found	Open Access: Oxford Academic	B. T. Chung, J.;Olsen, R.	2018	Mutational landscape of intermediate-risk and poor-risk acute myeloid leukemia (AML) adult patients by next-generation sequencing (NGS): One academic center's experience	American Journal of Clinical Pathology	150(Supplement 1)	S154	1943-7722		https://dx.doi.org/10.1093/AJCP/AQY112
17500	Journal Article	EndNote Not Found	N/A	B. M. T. Cikota, L. J.;Tarabar, O. T.;Magic, Z. M.	2007	Detection of t(14;18), P53 and RAS gene mutations and quantification of residual disease in patients with B-cell Non-Hodgkin's lymphoma	Journal of Experimental & Clinical Cancer Research	26	535-542	1756-9966	<Go to ISI>://WOS:000252566100015
17505	Journal Article	EndNote Not Found	N/A	S. P. Colangeli, P.;Andreani, L.;Beltrami, G.;Scoccianti, G.;Sacchetti, F.;Ceccoli, M.;Totti, F.;Campanacci, D. A.;Capanna, R.	2018	Cryotherapy efficacy and safety as local therapy in surgical treatment of musculoskeletal tumours. A retrospective case series of 143 patients	Journal of Biological Regulators & Homeostatic Agents	32	65-70	0393-974X
17506	Journal Article	EndNote Not Found	No Access	C. H. W. Cole, M. L. N.;Cameron, F. G.;Price, P. J.;Phillips, M. B.;Dadd, G.;Kees, U. R.;Baker, D. L.	1999	The total care unit for pediatric hematology and oncology, Princess Margaret Hospital for Children, Perth, Australia	Pediatric Hematology and Oncology	16(4)	285-289	0888-0018		https://dx.doi.org/10.1080/088800199277100
17508	Journal Article	EndNote Not Found	N/A	M. F. Cole-Sinclair, L.;Wright, F.;Mehta, A.;Prentice, H. G.;Hoffbrand, A. V.	1993	Minimal residual disease in acute lymphoblastic leukaemia--PCR analysis of immunoglobulin gene rearrangements	Leukemia & Lymphoma	11 Suppl 2	49-58	1042-8194
17509	Journal Article	EndNote Not Found	N/A	M. F. F. Cole-Sinclair, L.;Hoffbrand, A. V.	1994	Genetic changes: relevance for diagnosis and detection of minimal residual disease in acute lymphoblastic leukaemia	Baillieres Clinical Haematology	7	183-233	0950-3536
17510	Journal Article	EndNote Not Found	N/A	D. J. Coletti	1997	Stressful medical procedures in the context of cancer: Patterns of parent and child coping strategies and psychological adaptation	Dissertation Abstracts International: Section B: The Sciences and Engineering	58	1523	0419-4217
17515	Journal Article	EndNote Not Found	Open Access: Science Direct	J. E. K. Cortes, H. J.;Kantarjian, H. M.;Lipton, J. H.;Kim, D. W.;Conlan, M. G.;Leip, E.;Turnbull, K.;Brummendorf, T. H.;Gambacorti-Passerini, C.	2013	Bosutinib as therapy for chronic phase chronic myeloid leukemia following failure with imatinib plus dasatinib and/or nilotinib: 36-month update	Blood. Conference: 55th Annual Meeting of the American Society of Hematology, ASH	122		0006-4971	http://bloodjournal.hematologylibrary.org/content/122/21/4025.abstract?sid=9e4b5a88-bfdd-4a80-9ead-75a74a223cbf
17516	Journal Article	EndNote Not Found	Open Access: Science Direct	C. A. Z. Costa, B. I.;Yen, S. P.;Winer, E. S.;Ryan, H.;Findley, D.;Metzler, S. R.;Shaw, L.;Tsui, A.;MacKenzie, T. A.;Beaven, A. W.;Lansigan, F.	2016	Short course of bendamustine and rituximab followed by 90Y-ibritumomab tiuxetan in patients with chemotherapy-naive follicular lymphoma (FOL-BRITe): Final report of response rates and progression free survival	Blood. Conference: 58th Annual Meeting of the American Society of Hematology, ASH	128		1528-0020	https://www.bloodjournal.org/content/128/22/1793
17517	Journal Article	EndNote Not Found	N/A	L. H. B. Coutinho, M. L.;Santos, A. M. W.;Ryder, W. D. J.;Chang, J.;Harrison, C. J.;Liu Yin, J. A.;Dexter, T. M.;Testa, N. G.	1996	Evaluation of cytogenetic conversion to Ph- haemopoiesis in long-term bone marrow culture for patients with chronic myeloid leukaemia on conventional hydroxyurea therapy, on pulse high-dose hydroxyurea and on interferon-alpha	British Journal of Haematology	93(4)	869-877	0007-1048
17523	Journal Article	EndNote Not Found	Open Access: Science Direct	A. Q. Dahlberg, M.;Tarlock, K.;Pollard, J. A.;Milano, F.;Meshinchi, S.;Delaney, C.	2019	Demonstration of the Safety of Post Induction Infusion of Ex-Vivo Expanded Cord Blood Progenitor Cells in Pediatric Patients with Relapsed/Refractory Acute Myelogenous Leukemia	Blood	134(Supplement 1)	2614	0006-4971 1528-0020		https://dx.doi.org/10.1182/blood-2019-130979
17524	Journal Article	EndNote Not Found	N/A	G. R. Dahllof, B.;Forsberg, C. M.;Borgstrom, B.	1994	Histologic changes in dental morphology induced by high dose chemotherapy and total body irradiation	Oral Surgery, Oral Medicine, Oral Pathology	77	56-60	0030-4220
17530	Journal Article	EndNote Not Found	N/A	F. R. A. Davey, N., Jr.;Brunetto, V. L.;MacCallum, J. M.;Nelson, D. A.;Ball, E. D.;Griffin, J. D.;Baer, M. R.;Wurster-Hill, D.;Mayer, R. J.;et al.,	1995	Morphologic characteristics of erythroleukemia (acute myeloid leukemia; FAB-M6): a CALGB study	American Journal of Hematology	49	29-38	0361-8609
17531	Journal Article	EndNote Not Found	N/A	J. D. Drach, D.;Glassl, H.;Gattringer, C.;Huber, H.	1992	Flow cytometric determination of atypical antigen expression in acute leukemia for the study of minimal residual disease	Cytometry	13	893-901	0196-4763
17535	Journal Article	EndNote Not Found	N/A	D. M. Levett, P.;Cole, M.;Reid, M. M.	2001	A demographic study of the clinical significance of minimal residual disease in children with acute lymphoblastic leukemia	Medical & Pediatric Oncology	36	365-71	0098-1532
17536	Journal Article	EndNote Not Found	Open Access: National Institute of Health	M. M. Levis, J.;Xie, Z.;McClain, V.;Carson, A.;Stenzel, T.	2016	A novel next-generation sequencing based assay for FLT3/ITD mutations is sensitive and specific and can be used to detect minimal residual disease in AML patients	Haematologica	101(Supplement 1)	215-216	1592-8721	https://www.ncbi.nlm.nih.gov/pmc/articles/PMC4894295/pdf/haematol_2016_s1.pdf
17537	Journal Article	EndNote Not Found	N/A	L. Y. Li, X. J.;Xu, C.;Jiang, L. M.;Shen, L. S.	2012	[Characteristics and monitoring of minimal residual disease in patients with T acute lymphoid leukemia by flow cytometry with two 4-color combinations of fluorescent antibodies]	Zhongguo Shi Yan Xue Ye Xue Za Zhi	20	1103-9	1009-2137
17541	Journal Article	EndNote Not Found	N/A	J. S. H. Lilleyman, I. M.;Stevens, R. F.;Richards, S. M.;Eden, O. B.;Chessells, J. M.;Bailey, C. C.	1992	Cytomorphology of childhood lymphoblastic leukaemia: A prospective study of 2000 patients	British Journal of Haematology	81(1)	52-57	0007-1048
17545	Journal Article	EndNote Not Found	N/A	Y. L. Lin, L.;Chen, Z.	1999	[Analysis of fibronectin and laminin in the extracellular matrixes of acute myeloid leukemia and its implications]	Chung-Hua Hsueh Yeh Hsueh Tsa Chih: Chinese Journal of Hematology	20	36-9	0253-2727
17548	Journal Article	EndNote Not Found	N/A	H. S. Z. Liu, M. S.;Zhang, H. L.;Wei, S. Y.;Wang, X. N.;Xi, X. P.;Yu, F. F.;Xi, J. Y.;Wang, M. C.;Zhang, M.	2014	[WT1 gene expression difference in leukemia and non-leukemia and its clinical significance]	Zhongguo Shi Yan Xue Ye Xue Za Zhi	22	1217-21	1009-2137		https://dx.doi.org/10.7534/j.issn.1009-2137.2014.05.005
17550	Journal Article	EndNote Not Found	No Access	X. M. Z. Liu, Y.;Zhang, L.;Zhang, Y. C.;Chen, Y. M.;Chen, X. J.;Guo, Y.;Yang, W. Y.;Zhu, X. F.		Characteristics and prognosis of children with recurrent T-cell acute lymphoblastic leukemia: a long-term follow-up report in China	Leukemia & Lymphoma		13	1042-8194	<Go to ISI>://WOS:000854145800001	10.1080/10428194.2022.2123224
17553	Journal Article	EndNote Not Found	Open Access: Science Direct	F. Z. Locatelli, G.;Bader, P.;Jeha, S.;Schlegel, P. G.;Bourquin, J. P.;Handgretinger, R.;Brethon, B.;Rossig, C.;Chen-Santel, C.	2019	Blinatumomab in pediatric patients with relapsed/refractory bcell precursor and molecularly resistant acute lymphoblastic leukemia (R/R ALL): Updated analysis of 110 patients treated in an expanded access study (RIALTO)	Blood. Conference: 61st Annual Meeting of the American Society of Hematology, ASH	134		1528-0020	https://ashpublications.org/blood/article/134/Supplement_1/1294/426753/Blinatumomab-in-Pediatric-Patients-with-Relapsed	https://dx.doi.org/10.1182/blood-2019-121615
17554	Journal Article	EndNote Not Found	Open Access: Science Direct	F. Z. Locatelli, G.;Rizzari, C.;Morris, J. D.;Gruhn, B.;Klingebiel, T.;Parasole, R.;Linderkamp, C.;Flotho, C.;Petit, A.;Micalizzi, C.;Zeng, Y.;Pilankar, D. D.;Kormany, W. N.;Eckert, C.;Moericke, A.;Sartor, M.;Hrusak, O.;Peters, C.;Saha, V.;Vinti, L.;Von Stackelberg, A.	2021	Superior overall survival with blinatumomab versus chemotherapy as pre-transplant consolidation treatment in children with high-risk first-relapse B-cell precursor acute lymphoblastic leukemia (B-ALL): Longer follow-up (FU) of a phase 3 randomized controlled trial (RCT)	Blood	138(SUPPL 1)	1231	1528-0020		https://dx.doi.org/10.1182/blood-2021-145476
17556	Journal Article	EndNote Not Found	N/A	Z. B. O. Long, K. C.;Brooks, S. L.;Fischbach, L.;Harris, T. R.;Eshelman, D. A.;Tomlinson, G. E.;Buchanan, G. R.	2006	Incidence and clinical relevance of abnormal complete blood counts in long-term survivors of childhood cancer	Cancer	106	1634-40	0008-543X
17557	Journal Article	EndNote Not Found	N/A	G. S. Lonnerholm, B.;Arvidson, J.;Bengtsson, M.;Carlson, K.;Hagberg, H.;Jakobson, A.;Kreuger, A.;Smedmyr, B.;Totterman, T. H.;et al.,	1992	Autologous bone marrow transplantation in children with acute lymphoblastic leukemia	Acta Paediatrica	81	1017-22	0803-5253
17558	Journal Article	EndNote Not Found	N/A	M. A. A. López-Hernández, M.;De, Diego J.;Borbolla-Escoboza, J. R.;Jiménez, R. M.;Trueba, E.	2004	A randomized trial of dexamethasone before remission induction, in de novo childhood acute lymphoblastic leukemia	Haematologica	89	365‐366
17559	Journal Article	EndNote Not Found	Open Access: Science Direct	J. M. G. Michot, L.;Fieschi, C.;Burcheri, S.;Oksenhendler, E.;Galicier, L.	2010	Protective effect of rituximab against lymphoma risk in HIV-associated multicentric castleman disease	Blood. Conference: 52nd Annual Meeting of the American Society of Hematology, ASH	116		0006-4971	http://abstracts.hematologylibrary.org/cgi/content/abstract/116/21/2869?maxtoshow=&hits=60&RESULTFORMAT=&searchid=1&FIRSTINDEX=1080&displaysectionid=Poster+Session&fdate=1/1/2010&tdate=12/31/2010&resourcetype=HWCIT
17561	Journal Article	EndNote Not Found	Open Access: Science Direct	F. H. Milano, S.;Gooley, T.;Nicoud, I.;Delaney, C.	2011	Influence of infused naive CD3#SUP#+#/SUP#CD8#SUP#+#/SUP# and CD3#SUP#+#/SUP#CD56#SUP#+#/SUP# NKT-cells on single unit dominance after double cord blood transplantation	Blood. Conference: 53rd Annual Meeting of the American Society of Hematology, ASH	118		0006-4971	http://abstracts.hematologylibrary.org/cgi/content/abstract/118/21/652?maxtoshow=&hits=60&RESULTFORMAT=&searchid=1&FIRSTINDEX=0&displaysectionid=Oral+Sessions&fdate=1/1/2011&tdate=12/31/2011&resourcetype=HWCIT	https://www.sciencedirect.com/science/article/pii/S0006497119585846?via%3Dihub
17564	Journal Article	EndNote Not Found	No Access	Z. S. Mitri, M. T.;El Rassi, F.;Holden, J. T.;Heffner, L. T.;Langston, A.;Waller, E. K.;Winton, E.;McLemore, M.;Bernal-Mizrachi, L.;Jaye, D.;Arellano, M.;Khoury, H. J.	2014	Sensitivity and specificity of cerebrospinal fluid flow cytometry for the diagnosis of leukemic meningitis in acute lymphoblastic leukemia/lymphoma	Leukemia & Lymphoma	55	1498-500	1029-2403		https://dx.doi.org/10.3109/10428194.2013.852667
17565	Journal Article	EndNote Not Found	N/A	T. S. Miyamura, N.;Okamura, T.;Yasui, M.;Inoue, M.;Yagi, K.;Sako, M.;Komada, Y.;Matsuyama, T.;Oda, M.;Park, Y. D.;Kawa, K.	2004	Clinical significance of minimal residual disease in childhood acute myeloid leukemia	International Journal of Hematology	79	243-9	0925-5710
17568	Journal Article	EndNote Not Found	N/A	S. K. Mizuta, A.;Morishita, Y.;Atsuta, Y.;Sao, H.;Miyamura, K.;Sakamaki, H.;Ueda, R.;Morishima, Y.	2007	Long-term follow-up of 14 patients with philadelphia chromosome-positive acute lymphoblastic leukemia following autologous bone marrow transplantation in first complete remission	International Journal of Hematology	85	140-5	0925-5710
17572	Journal Article	EndNote Not Found	No Access	X. D. Z. Mo, X. Y.;Xu, L. P.;Liu, D. H.;Zhang, X. H.;Chen, H.;Wang, Y.;Huang, X. J.	2014	Interferon alpha: The salvage therapy for patients with unsatisfactory response to minimal residual disease-directed modifed donor lymphocyte infusion	Chinese Medical Journal	127(14)	2583-2587	0366-6999	http://www.cmj.org/ch/reader/create_pdf.aspx?file_no=20132908&year_id=2014&quarter_id=14&falg=1	https://dx.doi.org/10.3760/cma.j.issn.0366-6999.20132908
17574	Journal Article	EndNote Not Found	N/A	S. S. Modvig, S. M.;Madsen, H. O.;Rosthoj, S.;Juvonen, V.;Osnes, L. T. N.;Valerhaugen, H.;Hultdin, M.;Marincevic, M.;Matuzeviciene, R.;et al.,	2017	Flow cytometry based MRD monitoring is an accurate risk stratification tool in acute Tlymphoblastic leukemia	Blood	130
17582	Journal Article	EndNote Not Found	N/A	S. I. A. Moiseev, K. M.	1996	[Current principles of treatment of acute nonlymphoblastic leukemia]	Gematologiia i Transfuziologiia	41	2023-06-03	0234-5730
17583	Journal Article	EndNote Not Found	No Access	A. M. W. Mojica, A. D.	2021	A Case of Myelofibrosis and Myelodysplasia Identified following Exposure to Isotretinoin	Journal of Pediatric Hematology/Oncology	43(1)	E136-E137	1077-4114 1536-3678	http://journals.lww.com/jpho-online	https://dx.doi.org/10.1097/MPH.0000000000001691
17584	Journal Article	EndNote Not Found	N/A	A. M. Molassiotis, P. J.	1999	Quality of life in patients with chronic myeloid leukemia after unrelated donor bone marrow transplantation	Cancer Nursing	22	340-9	0162-220X
17585	Journal Article	EndNote Not Found	N/A	A. v. d. A. Molassiotis, O. B.;Milligan, D. W.;Goldman, J. M.;Boughton, B. J.;Holmes, J. A.;Thomas, S.	1996	Quality of life in long-term survivors of marrow transplantation: comparison with a matched group receiving maintenance chemotherapy	Bone Marrow Transplantation	17	249-58	0268-3369
17586	Journal Article	EndNote Not Found	Open Access: Science Direct	M. S. Molica, E.;Danilo, A. F.;Latagliata, R.;Colafigli, G.;Rizzo, L.;Diverio, D.;Foa, R.;Breccia, M.	2018	Overall survival and response rates after a 10-year follow-up of chronic myeloid leukemia patients in chronic phase treated with imatinib in a real-life practice	Blood. Conference: 60th Annual Meeting of the American Society of Hematology, ASH	132		0006-4971	http://www.bloodjournal.org/content/132/Suppl_1/1741	https://dx.doi.org/10.1182/blood-2018-99-116486
17587	Journal Article	EndNote Not Found	No Access	S. G. Molica, D.;Mirabelli, R.;Levato, L.;Gentile, M.;Lentini, M.;Morabito, F.	2014	Changes in the incidence, pattern of presentation and clinical outcome of early chronic lymphocytic leukemia patients using the 2008 International Workshop on CLL guidelines	Expert Review of Hematology	7	691-5	1747-4094		https://dx.doi.org/10.1586/17474086.2014.954542
17591	Journal Article	EndNote Not Found	Open Access: Science Direct	E. S. Molina, G.;Hanley, P.;Ahmed, R.	2019	A Rare Presentation of Acute Immune Thrombocytopenia, Refractory to First Line Therapy, Despite Euthyroid State	Blood	134(Supplement 1)	4900	0006-4971 1528-0020		https://dx.doi.org/10.1182/blood-2019-126200
17597	Journal Article	EndNote Not Found	No Access	C. A. D. T. Moraes, N. M.;Cavalcante, F. H.	2008	Pediatric acute promyelocytic leukemia: All-transretinoic acid therapy in a Brazilian pediatric hospital	Journal of Pediatric Hematology Oncology	30	387-390	1077-4114	<Go to ISI>://WOS:000255614700011	10.1097/MPH.0b013e3181662493
17599	Journal Article	EndNote Not Found	Open Access: Science Direct	A. S. Moricke, A.;Zimmermann, M.;Mann, G.;Attarbaschi, A.;Koehler, R.;Panzer-Grumayer, R.;Stanulla, M.;Cario, G.;Reiter, A.;Niggli, F.;Bartram, C. R.;Schrappe, M.	2011	Major improvement of outcome in pediatric high-risk acute lymphoblastic leukemia by addition of BFM chemotherapy element phase IB": A comparative data analysis of trials ALL-BFM 95 and ALL-BFM 2000"	Blood. Conference: 53rd Annual Meeting of the American Society of Hematology, ASH	118		0006-4971	http://abstracts.hematologylibrary.org/cgi/content/abstract/118/21/1504?maxtoshow=&hits=60&RESULTFORMAT=&searchid=1&FIRSTINDEX=2040&displaysectionid=Poster+Sessions&fdate=1/1/2011&tdate=12/31/2011&resourcetype=HWCIT
17600	Journal Article	EndNote Not Found	Open Access: Science Direct	K. T. W. Mueller, E.;Sickert, D.;Grupp, S. A.;Maude, S. L.;Levine, J. E.;Laetsch, T. W.;Pulsipher, M. A.;Boyer, M. W.;August, K. J.;Awasthi, R.;Levine, B. L.;June, C. H.;Taran, T.;Wood, P. A.;Myers, G. D.	2017	Impact of humoral immunogenicity (anti-MCAR19 antibodies) on CTL019 cellular kinetics, efficacy, and safety	Blood. Conference: 59th Annual Meeting of the American Society of Hematology, ASH	130		1528-0020	http://www.bloodjournal.org/content/130/Suppl_1/1281
17605	Journal Article	EndNote Not Found	Open Access: Science Direct	L. S. L. Muffly, Q.;Alvarez, E.;Kahn, J. M.;Winestone, L. E.;Cress, R.;Penn, D.;Keegan, T. H. M.	2018	Hematopoietic cell transplantation in first remission amongst adolescent and young adult acute lymphoblastic leukemia: A population-level analysis across the united states	Blood. Conference: 60th Annual Meeting of the American Society of Hematology, ASH	132		0006-4971	http://www.bloodjournal.org/content/132/Suppl_1/3965	https://dx.doi.org/10.1182/blood-2018-99-111205
17606	Journal Article	EndNote Not Found	Open Access: Science Direct	L. S. S. Muffly, W.;Breitenbach, K.;Mulkey, F.;Luger, S.;Advani, A.;Parker, E.;Foster, M. C.;Liedtke, M.;Garcia, R.;Coffan, K.;Sipin-Sayno, J.;McNeer, J.;Tallman, M. S.;Appelbaum, F. R.;Stone, R. M.;Larson, R. A.	2012	Who participates in an adult cooperative group trial for adolescent and young adults (AYAs)? Baseline demographic and psychosocial characteristics of AYAs enrolled on intergroup trial C10403 for acute lymphoblastic leukemia (ALL)	Blood. Conference: 54th Annual Meeting of the American Society of Hematology, ASH	120		0006-4971	http://abstracts.hematologylibrary.org/cgi/content/abstract/120/21/3535?maxtoshow=&hits=80&RESULTFORMAT=&searchid=1&FIRSTINDEX=0&displaysectionid=Poster+Session&fdate=1/1/2012&tdate=12/31/2012&resourcetype=HWCIT
17604	Journal Article	EndNote Not Found	Open Access: Science Direct	L. Y. Muffly, J.;Jacobson, S.;Advani, A.;Luger, S. M.;Tallman, M. S.;Litzow, M. R.;Foster, M. C.;Appelbaum, F. R.;Larson, R. A.;Keegan, T.;Stock, W.	2021	Enrollment Characteristics and Outcomes of Hispanic and Black AYA ALL Patients Enrolled on a U.S. Intergroup Clinical Trial: A Comparison of the CALGB 10403 (Alliance) Cohort with U.S. Population-Level Data	Blood	138(Supplement 1)	337	0006-4971 1528-0020		https://dx.doi.org/10.1182/blood-2021-148804
17608	Journal Article	EndNote Not Found	N/A	T. I. Y. Mughal, A.;Szydlo, R. M.;Dazzi, F.;Olavarria, E.;van Rhee, F.;Kaeda, J.;Cross, N. C.;Craddock, C.;Kanfer, E.;Apperley, J.;Goldman, J. M.	2001	Molecular studies in patients with chronic myeloid leukaemia in remission 5 years after allogeneic stem cell transplant define the risk of subsequent relapse	British Journal of Haematology	115	569-74	0007-1048
17614	Journal Article	EndNote Not Found	N/A	E. S. Muller, C.	1992	Routine bone marrow punctures during remission of acute myelogenous leukemia	Leukemia	6	419	0887-6924
17620	Journal Article	EndNote Not Found	Open Access: Science Direct	M. R. F. Muppidi, C. W.;Ford, L. A.;Ontiveros, E. P.;Thompson, J. E.;Griffiths, E. A.;Wang, E. S.	2015	CLAG+/-m (cladribine, cytarabine, granulocyte colony stimulating factor +/- mitoxantrone) results in high response rates in older patients with secondary and relapsed/refractory acute myeloid leukemia-a single institute experience	Blood	126(23)	1341	0006-4971	http://www.bloodjournal.org/content/126/23/1341
17622	Journal Article	EndNote Not Found	N/A	S. G. Murea, H.;Hahn, U.;Pforsich, M.;Moos, M.;Haas, R.	1996	Successful collection and transplantation of peripheral blood stem cells in cancer patients using large-volume leukaphereses	Journal of Clinical Apheresis	11	185-94	0733-2459
17624	Journal Article	EndNote Not Found	Open Access: Science Direct	G. S. G. K. Murthy, S. H.;Szabo, A.;Harrington, A. M.;Michaelis, L. C.;Abedin, S.;Carlson, K.;Runaas, L.;Longo, W. L.;Hinman, A.;Maldonado-Schmidt, S.;Thomas, A.;Baim, A.;Litzow, M. R.;Atallah, E. L.	2021	A phase I study of pevonedistat, azacitidine and venetoclax for patients with relapsed/refractory acute myelogenous leukemia (AML)	Blood	138(SUPPL 1)	2347	1528-0020		https://dx.doi.org/10.1182/blood-2021-149351
17626	Journal Article	EndNote Not Found	Open Access: Science Direct	A. C. Muslimani, M. M.;Margolis, J.;Nadeau, L.;Ye, H.;Micale, M.;Huang, J.;Jaiyesimi, I.	2011	Pulmonary infiltrates (PI) in acute myeloid leukemia (AML) during induction treatment (IT). How much do we know?	Blood. Conference: 53rd Annual Meeting of the American Society of Hematology, ASH	118		0006-4971	http://abstracts.hematologylibrary.org/cgi/content/abstract/118/21/2087?maxtoshow=&hits=60&RESULTFORMAT=&searchid=1&FIRSTINDEX=60&displaysectionid=Poster+Sessions&fdate=1/1/2011&tdate=12/31/2011&resourcetype=HWCIT
17633	Journal Article	EndNote Not Found	Open Access: Science Direct	R. I. Nakamura, A.;Goldstein, L.;Tsai, W.;Aquino, L.;Forman, S. J.;Diamond, D.	2013	Quantitative monitoring of Wilms' tumor 1 expression in predicting relapse after allogeneic hematopoietic stem cell transplantation in patients with acute leukemia and myelodysplastic syndrome	Blood. Conference: 55th Annual Meeting of the American Society of Hematology, ASH	122		0006-4971	http://bloodjournal.hematologylibrary.org/content/122/21/2075.abstract?sid=d579ec17-842c-47fc-85a8-8b48a933e01c
17636	Journal Article	EndNote Not Found	N/A	Nct	2005	Three Immunosuppressive Treatment Regimens for Severe Aplastic Anemia	https://clinicaltrials.gov/show/NCT00260689
17637	Journal Article	EndNote Not Found	N/A	Nct	2008	Fludarabine and Rituximab With or Without Lenalidomide or Cyclophosphamide in Treating Patients With Symptomatic Chronic Lymphocytic Leukemia	https://clinicaltrials.gov/show/NCT00602459
17639	Journal Article	EndNote Not Found	N/A	J. E. Sanders	1991	Endocrine problems in children after bone marrow transplant for hematologic malignancies. The Long-term Follow-up Team	Bone Marrow Transplantation	8 Suppl 1	2023-04-02	0268-3369
17647	Journal Article	EndNote Not Found	N/A	D. K. Zackova, H.;Doubek, M.;Pospisil, Z.;Dvorakova, D.;Jurcek, T.;Moravcova, J.;Machova, K.;Rulcova, J.;Dobesova, B.;Rysava, J.;Cetkovsky, P.;Razga, F.;Mayer, J.	2009	Efficacy and safety of imatinib in the first line chronic myeloid Leukemia (CML) treatment. An analysis of a comprehensive population-based database	Haematologica	2)	346	0390-6078	http://www.haematologica.org/cgi/reprint/94/supplement_2/1
17648	Journal Article	EndNote Not Found	Open Access: Haematologica	D. K. Zackova, H.;Dusek, L.;Muzik, J.;Dobesova, B.;Rysava, J.;Racil, Z.;Doubek, M.;Dvorakova, D.;Jurcek, T.;Razga, F.;Moravcova, J.;Machova Polakova, K.;Rulcova, J.;Cetkovsky, P.;Mayer, J.	2010	Imatinib in the first line chronic myeloid leukemia (CML) treatment. Can we compare the real-life data to clinical trial results?	Haematologica	2)	350	0390-6078	http://www.haematologica.org/cgi/reprint/95/sup
17650	Journal Article	EndNote Not Found	Open Access: Science Direct	A. A. C. Zahr, J. E.;Verstovsek, S.;Matthews, J.;Jain, N.;Jabbour, E. J.;Garcia-Manero, G.;Andreef, M.;Naqvi, K.;Kantarjian, H. M.;Borthakur, G.	2016	Eltrombopag for the management of thrombocytopenia associated with tyrosine kinase therapy in patients with chronic myeloid leukemia and myelofibrosis	Blood. Conference: 58th Annual Meeting of the American Society of Hematology, ASH	128		1528-0020	http://www.bloodjournal.org/content/128/22/3062
17654	Journal Article	EndNote Not Found	Open Access: Science Direct	A. U. M. Zaidi, L.;Callaghan, M. U.;Sarnaik, S. A.;Taub, J. W.	2016	Learning not to judge a book by its cover: A case series of malignancy masquerading as common presentations of sickle cell disease	Blood. Conference: 58th Annual Meeting of the American Society of Hematology, ASH	128		1528-0020	https://www.bloodjournal.org/content/128/22/4872
17655	Journal Article	EndNote Not Found	Open Access: Wiley	R. H. S. Zaini, S.;Cross, N.;Le Maitre, C.	2015	Combination therapy with Falcarinol on human lymphoid leukaemia cell lines and increase the expression of cytochrome C, Bax and SMAC/ Diablo	British Journal of Haematology	1)	72	0007-1048		https://dx.doi.org/10.1111/bjh.13350
17657	Journal Article	EndNote Not Found	UoY Access: Wiley	M. H. Zaliova, L.;Vaskova, M.;Hrusak, O.;Stary, J.;Zuna, J.	2016	Slower early response to treatment and distinct expression profile of childhood high hyperdiploid acute lymphoblastic leukaemia with DNA index < 1.16	Genes, Chromosomes & Cancer	55	727-37	1098-2264		https://dx.doi.org/10.1002/gcc.22374
17658	Journal Article	EndNote Not Found	Open Access: Science Direct	M. M. Zaliova, A. V.;Cazzaniga, G.;Stanulla, M.;Harvey, R. C.;Roberts, K. G.;Heatley, S. L.;Loh, M. L.;Konopleva, M.;Chen, I. M.;Zimmermannova, O.;Schwab, C.;Smith, O.;Mozziconacci, M. J.;Chabannon, C.;Kim, M.;Falkenburg, J. H. F.;Norton, A.;Marshall, K.;Haas, O. A.;Starkova, J.;Stuchly, J.;Hunger, S. P.;White, D.;Mullighan, C. G.;Willman, C. L.;Stary, J.;Trka, J.;Zuna, J.	2015	Characterization of leukemias with ETV6-ABL1 fusion	Blood	126(23)	84	0006-4971	http://www.bloodjournal.org/content/126/23/84
17660	Journal Article	EndNote Not Found	N/A	F. S. Zamani, R.;Eslami, S. M.;Razavi, S. M.;Basi, A.	2009	Hydroxyurea therapy in 49 patients with major beta-thalassemia	Archives of Iranian Medicine	12	295-7	1029-2977
17663	Journal Article	EndNote Not Found	Unable to Find	L. R. Zanesco, A.;Putti, M. C.;Pillon, M.;Cesaro, S.	1994	NON-HODGKINS-LYMPHOMAS IN CHILDHOOD - REALITIES AND PROSPECTS IN 1994	Rivista Italiana Di Pediatria-Italian Journal of Pediatrics	20	615-620	0390-671X	<Go to ISI>://WOS:A1994QR67400004
17665	Journal Article	EndNote Not Found	N/A	R. W. Zanetti, A. B.;Sicignano, N.;Feldman, B.	2021	Long term follow up in the us department of defense pediatricleukemia survivor population	Pediatrics	147(3)	1049-1052	1098-4275	https://pediatrics.aappublications.org/content/147/3_MeetingAbstract/1049.2	https://dx.doi.org/10.1542/peds.147.3_MeetingAbstract.1049-a
17667	Journal Article	EndNote Not Found	N/A	A. L. Zaritskii, E. G.;Vinogradova, OIu;Druzhkova, G. A.;Kolosheinova, T. I.;Loria, S. S.;Pospelova, T. I.;Krylova, I. V.;Kruglov, S. S.;Kuznetsov, S. V.;Chelysheva, EIu;Abakumov, E. M.;Sokolova, M. A.;Nemchenko, I. S.;Zakharova, E. S.;Goriacheva, S. R.;Kolosova, LIu;Vakhrusheva, M. V.;Liamkina, A. S.;Chernova, O. A.;Machiulaitene, E. R.;Ivanova, V. L.;Udal'eva, VIu;Shneider, T. V.;Ogorodnikova I…	2007	[Prognosis factors in imatinib mesilate therapy in patients with a chronic phase of Ph-positive chronic myeloid leukemia: data from a multicenter non-randomized trial in Russia]	Terapevticheskii Arkhiv	79	17-22	0040-3660
17669	Journal Article	EndNote Not Found	Open Access: Science Direct	A. N. Zarzour, A.;Kalaycio, M.;Patel, B. J.;Gerds, A. T.;Clemente, M. J.;Hirsch, C. M.;Carew, J. S.;Advani, A. S.;Sanikommu, S. R.;Przychodzen, B.;Carraway, H. E.;Mukherjee, S.;Maciejewski, J. P.;Sekeres, M. A.	2015	Outcome of newly diagnosed acute myeloid leukemia (AML) refractory to 1 or 2 cycles of induction chemotherapy	Blood	126(23)	1319	0006-4971	http://www.bloodjournal.org/content/126/23/1319
17670	Journal Article	EndNote Not Found	Open Access: Wiley	J. M. Zawitkowska, M.;Resztak, M.;Lejman, M.	2022	Invasive Trichosporon Asahii Infection in a 14-Year-Old Girl with T-Cell Acute Lymphoblastic Leukemia - Case Report and Review	Pediatric Blood and Cancer	69(Supplement 5)	S582	1545-5017		https://dx.doi.org/10.1002/pbc.29952
17671	Journal Article	EndNote Not Found	N/A	I. D. Zbieranowski, C.;Bell, V.;Knape, W. A.;Murray, D.	1993	DETECTION OF FALSE DNA ANEUPLOIDY AND FALSE DNA MULTIPLOIDY IN FLOW CYTOMETRIC DNA ANALYSIS	Analytical Cellular Pathology	5	69-84	0921-8912	<Go to ISI>://WOS:A1993KU21500001
17672	Journal Article	EndNote Not Found	N/A	K. S. Zdrahalova, P.;Smisek, P.;Keslova, P.;Sterba, J.;Hrstkova, H.;Blazek, B.;Mihal, V.;Hak, J.;Prochazkova, D.;et al.,	2011	The relapsed AML 2001/01, 02 study for children with relapsed acute myeloid leukaemia or initially resistant disease has improved outcome	Transfuze a hematologie dnes	17	113‐121
17674	Journal Article	EndNote Not Found	N/A	A. C. Zehir, C. C.;Devlin, S.;Kishtagari, A.;Hyman, D. M.;Solit, D. B.;Robson, M. E.;Baselga, J.;Arcila, M. E.;Tallman, M. S.;Levine, R. L.;Berger, M. F.	2016	Prevalence of clonal hematopoiesis in patients with advanced cancer	Journal of Clinical Oncology. Conference	34		1527-7755	http://meeting.ascopubs.org/cgi/content/abstract/34/15_suppl/1511?sid=b1574933-7d62-4615-b468-8e3bed5cdb3e
17956	Journal Article	Zotero Found PDF	Accurate	S. S. Aslam, ;Ahmed, M.	2021	Implications of ACMG guidelines to identify high-risk acute lymphoblastic leukemia patients with hereditary cancer susceptibility syndromes (HCSS) in a highly consanguineous population	BMC Pediatrics	21(1) (no pagination)		1471-2431 (electronic) 1471-2431	http://www.biomedcentral.com/bmcpediatr/;files/5330/Aslam et al. - 2021 - Implications of ACMG guidelines to identify high-r.pdf	10.1186/s12887-021-02749-2
17958	Journal Article	Zotero Found PDF	Accurate	R. P. Bassan, C.;Intermesoli, T.;Spinelli, O.;Tosi, M.;Audisio, E.;Marmont, F.;Cattaneo, C.;Borlenghi, E.;Cortelazzo, S.;et al.,	2020	Updated risk-oriented strategy for acute lymphoblastic leukemia in adult patients 18–65 years: NILG ALL 10/07	Blood cancer journal	10			files/5280/Bassan et al. - 2020 - Updated risk-oriented strategy for acute lymphobla.pdf	10.1038/s41408-020-00383-2
17960	Journal Article	Zotero Found PDF	Accurate	C. B. C. Chen, H. H.;Chou, S. W.;Yang, Y. L.;Lu, M. Y.;Jou, S. T.;Chen, H. L.;Ni, Y. H.;Lin, D. T.;Chang, M. H.;Wu, J. F.	2022	Acute pancreatitis in children with acute lymphoblastic leukemia correlates with L-asparaginase dose intensity	Pediatric Research	92(2)	459-465	0031-3998 1530-0447	http://www.nature.com/pr/index.html;files/5333/Chen et al. - 2022 - Acute pancreatitis in children with acute lymphobl.pdf	10.1038/s41390-021-01796-w
17962	Journal Article	Zotero Found PDF	Accurate	E. B. Chendamarai, P.;George, B.;Viswabandya, A.;Abraham, A.;Ahmed, R.;Alex, A. A.;Ganesan, S.;Lakshmi, K. M.;Sitaram, U.;Nair, S. C.;Chandy, M.;Janet, N. B.;Srivastava, V. M.;Srivastava, A.;Mathews, V.	2012	Role of minimal residual disease monitoring in acute promyelocytic leukemia treated with arsenic trioxide in frontline therapy	Blood	119	3413-9	1528-0020	files/5282/Chendamarai et al. - 2012 - Role of minimal residual disease monitoring in acu.pdf	10.1182/blood-2011-11-393264
17965	Journal Article	Zotero Found PDF	Accurate	D. C. Chihara, C. Y.;Westin, J. R.;Fayad, L. E.;Rodriguez, M. A.;Hagemeister, F. B.;Pro, B.;McLaughlin, P.;Younes, A.;Samaniego, F.;Goy, A.;Cabanillas, F.;Kantarjian, H.;Kwak, L. W.;Wang, M. L.;Romaguera, J. E.	2016	Rituximab plus hyper-CVAD alternating with MTX/Ara-C in patients with newly diagnosed mantle cell lymphoma: 15-year follow-up of a phase II study from the MD Anderson Cancer Center	British Journal of Haematology	172	80-88	0007-1048	://WOS:000367899000009;files/5284/Chihara et al. - 2016 - Rituximab plus hyper-CVAD alternating with MTXAra.pdf	10.1111/bjh.13796
17966	Journal Article	Zotero Found PDF	Accurate	A. K. Chizuka, M.;Kanda, Y.;Murashige, N.;Kishi, Y.;Hamaki, T.;Kim, S. W.;Hori, A.;Kojima, R.;Mori, S. I.;Tanosaki, R.;Gomi, H.;Takaue, Y.	2005	Value of surveillance blood culture for early diagnosis of occult bacteremia in patients on corticosteroid therapy following allogeneic hematopoietic stem cell transplantation	Bone Marrow Transplantation	35(6)	577-582	0268-3369	files/5285/Chizuka et al. - 2005 - Value of surveillance blood culture for early diag.pdf	10.1038/sj.bmt.1704830
17967	Journal Article	Zotero Found PDF	Accurate	S. B. Chowdhury, S.;Mandal, C.;Chandra, S.;Mandal, C.	2008	Flow-cytometric monitoring of disease-associated expression of 9-O-acetylated sialoglycoproteins in combination with known CD antigens, as an index for MRD in children with acute lymphoblastic leukaemia: a two-year longitudinal follow-up study	BMC Cancer	8	40	1471-2407	files/5335/Chowdhury et al. - 2008 - Flow-cytometric monitoring of disease-associated e.pdf	10.1186/1471-2407-8-40
17970	Journal Article	Zotero Found PDF	Accurate	O. C. E. Ciocarlie, M.;Heinze, A.;Kloess, S.;Arseniev, L.;Klingebiel, T.;Serban, M.;Hutton, J.;Koehl, U.	2014	Immune reconstitution of dendritic cells subpopulations in the peripheral blood after paediatric allogeneic stem cell transplantation	Bone Marrow Transplantation	1)	S243	0268-3369	files/5336/Ciocarlie et al. - 2014 - Immune reconstitution of dendritic cells subpopula.pdf	10.1038/bmt.2014.45
17971	Journal Article	Zotero Found PDF	Accurate	E. B. Clave, M.;Douay, C.;Peffault de Latour, R.;Berrou, J.;Rabian, C.;Carmagnat, M.;Rocha, V.;Charron, D.;Socie, G.;Toubert, A.	2009	Acute graft-versus-host disease transiently impairs thymic output in young patients after allogeneic hematopoietic stem cell transplantation	Blood	113	6477-84	1528-0020	files/5288/Clave et al. - 2009 - Acute graft-versus-host disease transiently impair.pdf	10.1182/blood-2008-09-176594
17976	Journal Article	Zotero Found PDF	Accurate	D. V. Corral, J.;Bueno, D.;Carrasco, P.;De Paz, R.;Rodriguez, R.;Fernandez, L.;Balas, A.;Vicario, J. L.;Campana, D.;Martinez, J.;Perez Martinez, A.	2016	IL-15/4-1BBL activated and expanded natural killer cells in paediatric patients with refractory acute leukaemia	Bone Marrow Transplantation	1)	S255-S256	0268-3369	files/5337/Corral et al. - 2016 - IL-154-1BBL activated and expanded natural killer.pdf	10.1038/bmt.2016.48
17977	Journal Article	Zotero Found PDF	Accurate	T. L. Czerw, M.;Gorin, N. C.;Giebel, S.;Blaise, D.;Meloni, G.;Pigneux, A.;Bosi, A.;Veelken, J.;Ferrara, F.;Schaap, N.;Lemoli, R. M.;Cornelissen, J. J.;Beohou, E.;Nagler, A.;Mohty, M.	2016	Long-term follow-up of patients with acute myeloid leukemia surviving and free of disease recurrence for at least 2 years after autologous stem cell transplantation: A report from the Acute Leukemia Working Party of the European Society for Blood and Marrow Transplantation	Cancer	122	1880-7	1097-0142	files/5293/Czerw et al. - 2016 - Long-term follow-up of patients with acute myeloid.pdf	10.1002/cncr.29990
17978	Journal Article	Zotero Found PDF	Accurate	C. L. V. Q. Dalgard, K. R.;O'Brien, J. M.	2008	Evaluation of the In vitro and In vivo antitumor activity of histone deacetylase inhibitors for the therapy of retinoblastoma	Clinical Cancer Research	14	3113-3123	1078-0432	://WOS:000256012700028;files/5294/Dalgard et al. - 2008 - Evaluation of the In vitro and In vivo antitumor a.pdf	10.1158/1078-0432.Ccr-07-4836
17979	Journal Article	Zotero Found PDF	Accurate	L. C. L. d. L. Damascena, N. N. N.;Ribeiro, I. L. A.;Pereira, T. L.;Lima, L. M. A.;Valenca, A. M. G.	2020	Severe Oral Mucositis in Pediatric Cancer Patients: Survival Analysis and Predictive Factors	International Journal of Environmental Research and Public Health	17	12		://WOS:000522388500111;files/5338/Damascena et al. - 2020 - Severe Oral Mucositis in Pediatric Cancer Patients.pdf	10.3390/ijerph17041235
17981	Journal Article	Zotero Found PDF	Accurate	J. P. J. Leonard, S. H.;Johnson, J.;Pitcher, B. N.;Bartlett, N. L.;Blum, K. A.;Czuczman, M.;Giguere, J. K.;Cheson, B. D.	2015	Randomized Trial of Lenalidomide Alone Versus Lenalidomide Plus Rituximab in Patients With Recurrent Follicular Lymphoma: CALGB 50401 (Alliance)	Journal of clinical oncology	33	3635-3640		files/5296/Leonard et al. - 2015 - Randomized Trial of Lenalidomide Alone Versus Lena.pdf	10.1200/jco.2014.59.9258
17983	Journal Article	Zotero Found PDF	Accurate	Y. D. Liang, L.;Li, X.;Wang, W.;Zhang, X.	2015	Transient pancytopenia preceding adult acute lymphoblastic leukemia with chromosomal abnormalities including the philadelphia chromosome: A case report and review of the literature	Oncology Letters	10(6)	3789-3792	1792-1074 1792-1082	http://www.spandidos-publications.com/ol/10/6/3789/download;files/5339/Liang et al. - 2015 - Transient pancytopenia preceding adult acute lymph.pdf	10.3892/ol.2015.3766
17984	Journal Article	Zotero Found PDF	Accurate	C. K. S. Lim, L.;Feng, Q.;Law, P.;Chua, W. T.;Lim, S. N.;Hwang, W. Y. K.	2008	Effect of anti-CD52 antibody alemtuzumab on ex-vivo culture of umbilical cord blood stem cells	Journal of Hematology & Oncology	1	10	1756-8722	://WOS:000272009900001;files/5340/Lim et al. - 2008 - Effect of anti-CD52 antibody alemtuzumab on ex-viv.pdf	10.1186/1756-8722-1-19
17985	Journal Article	Zotero Found PDF	Accurate	D. S. L. Lima, R. P. G.;Matos, D. M.	2018	Immunosuppressive monocytes (CD14+/HLA-DRlow/-) increase in childhood precursor B-cell acute lymphoblastic leukemia after induction chemotherapy	Medical Oncology	35	36	1559-131X	files/5341/Lima et al. - 2018 - Immunosuppressive monocytes (CD14+HLA-DRlow-) in.pdf	10.1007/s12032-018-1092-9
17988	Journal Article	Zotero Found PDF	Accurate	Y. G. Liu, M. M. T.;Yue, Y. B.;Li, M. W.;Cao, S. B.;Yan, M.	2021	An isolated childhood myeloid sarcoma with germline MSH6 mutation-a case report	Translational Pediatrics	10(8)	2136-2143	2224-4336 2224-4344	https://tp.amegroups.com/article/view/77458/html;files/5300/Liu et al. - 2021 - An isolated childhood myeloid sarcoma with germlin.pdf	10.21037/tp-21-326
17990	Journal Article	Zotero Found PDF	Accurate	T. L. Loimijoki, R.;Taskinen, M.	2020	Adrenal function after induction therapy for acute lymphoblastic leukemia in children short: adrenal function in ALL	European Journal of Pediatrics	179	1453-1459	0340-6199	://WOS:000521037600001;files/5342/Loimijoki et al. - 2020 - Adrenal function after induction therapy for acute.pdf	10.1007/s00431-020-03624-5
17992	Journal Article	Zotero Found PDF	Accurate	H. S. Mizuno, M.;Yanada, M.;Shirahata, M.;Watanabe, M.;Kato, T.;Nagai, H.;Ozawa, Y.;Morishita, T.;Tsuzuki, M.;Goto, E.;Tsujimura, A.;Suzuki, R.;Atsuta, Y.;Emi, N.;Naoe, T.	2013	Micafungin for empirical antifungal therapy in patients with febrile neutropenia: Multicenter phase 2 study	International Journal of Hematology	98(2)	231-236	0925-5710 1865-3774	files/5343/Mizuno et al. - 2013 - Micafungin for empirical antifungal therapy in pat.pdf	10.1007/s12185-013-1396-7
17994	Journal Article	Zotero Found PDF	Accurate	X. D. Z. Mo, X. Y.;Liu, D. H.;Chen, Y. H.;Xu, L. P.;Zhang, X. H.;Chen, H.;Han, W.;Wang, Y.;Wang, F. R.;et al.,	2014	Umbilical cord blood transplantation and unmanipulated haploidentical hematopoietic SCT for pediatric hematologic malignances	Bone marrow transplantation	49	1070-1075		files/5344/Mo et al. - 2014 - Umbilical cord blood transplantation and unmanipul.pdf	10.1038/bmt.2014.109
17993	Journal Article	Zotero Found PDF	Accurate	X. Z. Mo, X.;Xu, L.;Wang, Y.;Yan, C.;Chen, H.;Chen, Y.;Han, W.;Wang, F.;Wang, J.;Liu, K.;Huang, X.	2019	Interferon-alpha salvage treatment is effective for patients with acute leukemia/myelodysplastic syndrome with unsatisfactory response to minimal residual disease-directed donor lymphocyte infusion after allogeneic hematopoietic stem cell transplantation	Fronteras en Medicina	13	238-249	2095-0225	files/5345/Mo et al. - 2019 - Interferon-alpha salvage treatment is effective fo.pdf	10.1007/s11684-017-0599-3
17995	Journal Article	Zotero Found PDF	Accurate	S. M. Modvig, H. O.;Siitonen, S. M.;Rosthoj, S.;Tierens, A.;Juvonen, V.;Osnes, L. T. N.;Valerhaugen, H.;Hultdin, M.;Thorn, I.;Matuzeviciene, R.;Stoskus, M.;Marincevic, M.;Fogelstrand, L.;Lilleorg, A.;Toft, N.;Jonsson, O. G.;Pruunsild, K.;Vaitkeviciene, G.;Vettenranta, K.;Lund, B.;Abrahamsson, J.;Schmiegelow, K.;Marquart, H. V.	6	Minimal residual disease quantification by flow cytometry provides reliable risk stratification in T-cell acute lymphoblastic leukemia	Leukemia	33	1324-1336	1476-5551	files/5346/Modvig et al. - 2006 - Minimal residual disease quantification by flow cy.pdf	10.1038/s41375-018-0307-6
17996	Journal Article	Zotero Found PDF	Accurate	M. D. M. Moen, K.;Plosker, G. L.;Siddiqui, M. A. A.	2007	Imatinib: A review of its use in chronic myeloid leukaemia	Drugs	67(2)	299-320	0012-6667	http://drugs.adisonline.com/pt/re/drugs/pdfhandler.00003495-200767020-00010.pdf;jsessionid=FT4VnhSb0tnGlqDcqyKBhLw1y2ptQBT1xfppc01hJ7Q9r61XfTTT!736553971!-949856145!8091!-1;files/5303/Moen et al. - 2007 - Imatinib A review of its use in chronic myeloid l.pdf	10.2165/00003495-200767020-00010
17997	Journal Article	Zotero Found PDF	Accurate	P. R. G. Mogensen, K.;Schmiegelow, K.;Overgaard, U. M.;Wolthers, B. O.;Mogensen, S. S.;Vaag, A.;Frandsen, T. L.	2020	Dyslipidemia at diagnosis of childhood acute lymphoblastic leukemia	PLoS ONE [Electronic Resource]	15	e0231209	1932-6203	files/5347/Mogensen et al. - 2020 - Dyslipidemia at diagnosis of childhood acute lymph.pdf	10.1371/journal.pone.0231209
18001	Journal Article	Zotero Found PDF	Accurate	I. M. Moiseev, E.;Barabanshikova, M.;Kozlov, A.;Rudakova, T.;Klimova, O.;Tcvetkov, N.;Pirogova, O.;Borzenkova, E.;Kozhokar, P.;et al.,	2019	Treatment of steroid-refractory acute and chronic graftversus-host disease with ruxolitinib in adults and children	Bone marrow transplantation	53	461-462		files/5306/Moiseev et al. - 2019 - Treatment of steroid-refractory acute and chronic .pdf	10.1038/s41409-018-0354-7
18002	Journal Article	Zotero Found PDF	Accurate	S. M. Molica, F. R.;Giannarelli, D.;Lauria, F.;Cortelezzi, A.;Brugiatelli, M.;Liso, V.;Cuneo, A.;Foa, R.	2011	Differentiating chronic lymphocytic leukemia from monoclonal B-lymphocytosis according to clinical outcome: on behalf of the GIMEMA chronic lymphoproliferative diseases working group	Haematologica	96	277-83	1592-8721	files/5349/Molica et al. - 2011 - Differentiating chronic lymphocytic leukemia from .pdf	10.3324/haematol.2010.030189
18003	Journal Article	Zotero Found PDF	Accurate	B. G.-V. Molina, M.;Lopez, I.;Pereto, A.;Ruiz, J.;Ramirez, M.;Diaz, M. A.	2022	Long-term transplant outcomes after allogeneic hematopoietic transplant in pediatric patients with hematological malignancies are influenced by severe chronic graft vs. host disease and immune reconstitution	Frontiers in Pediatrics	10 (no pagination)		2296-2360 (electronic) 2296-2360	https://www.frontiersin.org/journals/pediatrics;files/5307/Molina et al. - 2022 - Long-term transplant outcomes after allogeneic hem.pdf	10.3389/fped.2022.947531
18004	Journal Article	Zotero Found PDF	Accurate	E. A. Molinari, E.;Passalia, C.;Bellodi, A.;Da Col, A.;Salvetti, C.;Favorini, S.;Sicbaldi, V.;Ghio, R.	2014	Long-term follow-up of 106 patients with essential thrombocythemia: Comorbidities and cardiovascular events	Italian Journal of Medicine	2)	87-88	1877-9344	files/5308/Molinari et al. - 2014 - Long-term follow-up of 106 patients with essential.pdf	10.4081/itjm.2014.s2
18005	Journal Article	Zotero Found PDF	Accurate	P. C. C. L. Molinari, H. M.;Lee, M. L. M.;Caran, E. M. M.	2017	Assessment of the Late Effects on Bones and on Body Composition of Children and Adolescents Treated for Acute Lymphocytic Leukemia According to Brazilian Protocols	Revista Paulista de Pediatria	35	78-85	1984-0462	files/5309/Molinari et al. - 2017 - Assessment of the Late Effects on Bones and on Bod.pdf	10.1590/1984-0462/;2017;35;1;00005
18011	Journal Article	Zotero Found PDF	Accurate	Z. B. Mughal, H.;Ashraf, S.;Hamid, A.;Khokhar, A.;Qamar, S.	2021	Megakaryocytic Clustering in Chronic Myeloid Leukemia: Can it be a Predictor of Clinical Outcome?	Jcpsp-Journal of the College of Physicians and Surgeons Pakistan	31	34-38	1022-386X	://WOS:000623996300007;files/5314/Mughal et al. - 2021 - Megakaryocytic Clustering in Chronic Myeloid Leuke.pdf	10.29271/jcpsp.2021.01.34
18012	Journal Article	Zotero Found PDF	Accurate	S. I. Mukherjee, S.;John, S.;Adnan, M. M.;Scordino, T.;Khalil, M. O.;Cherry, M.	2017	Non-seminomatous mediastinal germ cell tumor and acute megakaryoblastic leukemia	Annals of Hematology	96	1435-1439	1432-0584	files/5351/Mukherjee et al. - 2017 - Non-seminomatous mediastinal germ cell tumor and a.pdf	10.1007/s00277-017-3037-3
18013	Journal Article	Zotero Found PDF	Accurate	A. G. Mukhopadhyay, S.;Dasgupta, S.;Paul, S.;Mukhopadhyay, S.;Ray, U. K.	2013	Surveillance and expected outcome of acute lymphoblastic leukemia in children and adolescents: An experience from Eastern India	Indian Journal of Medical and Paediatric Oncology	34(4)	280-282	0971-5851 0975-2129	https://www.thieme.in/Indian-Journal-of-Medical-and-Paediatric-Oncology;files/5315/Mukhopadhyay et al. - 2013 - Surveillance and expected outcome of acute lymphob.pdf	10.4103/0971-5851.125245
18015	Journal Article	Zotero Found PDF	Accurate	I. V. Muller, M.;Holzwarth, C.;Tzaribatchev, N.;Pfister, S. M.;Schutt, B.;Reize, P.;Greil, J.;Handgretinger, R.;Rudert, M.	2008	Secretion of angiogenic proteins by human multipotent mesenchymal stromal cells and their clinical potential in the treatment of avascular osteonecrosis	Leukemia	22	2054-61	1476-5551	files/5317/Muller et al. - 2008 - Secretion of angiogenic proteins by human multipot.pdf	10.1038/leu.2008.217
18016	Journal Article	Zotero Found PDF	Accurate	M. C. C. Muller, J. E.;Kim, D. W.;Druker, B. J.;Erben, P.;Pasquini, R.;Branford, S.;Hughes, T. P.;Radich, J. P.;Ploughman, L.;Mukhopadhyay, J.;Hochhaus, A.	2009	Dasatinib treatment of chronic-phase chronic myeloid leukemia: analysis of responses according to preexisting BCR-ABL mutations	Blood	114	4944-53	1528-0020	files/5318/Muller et al. - 2009 - Dasatinib treatment of chronic-phase chronic myelo.pdf	10.1182/blood-2009-04-214221
18018	Journal Article	Zotero Found PDF	Accurate	A. T. Mulu Fentie, F.;Engidawork, E.;Gebremedhin, A.	2019	Prevalence and determinants of non-adherence to Imatinib in the first 3-months treatment among newly diagnosed Ethiopian's with chronic myeloid leukemia	PLoS ONE [Electronic Resource]	14	e0213557	1932-6203	files/5352/Mulu Fentie et al. - 2019 - Prevalence and determinants of non-adherence to Im.pdf	10.1371/journal.pone.0213557
18020	Journal Article	Zotero Found PDF	Accurate	P. T. H. Murphy, R. M.	1994	IDENTIFICATION AND TREATMENT OF ANEMIA IN OLDER PATIENTS	Drugs & Aging	4	113-127	1170-229X	://WOS:A1994MY24700004;files/5353/Murphy and Hutchinson - 1994 - IDENTIFICATION AND TREATMENT OF ANEMIA IN OLDER PA.pdf	10.2165/00002512-199404020-00004
18022	Journal Article	Zotero Found PDF	Accurate	A. Z. Nader, N.;Alshammaa, A.;Altaweel, H.;Kassem, N.;Wilby, K. J.	2017	Population Pharmacokinetics of Intravenous Methotrexate in Patients with Hematological Malignancies: Utilization of Routine Clinical Monitoring Parameters	European Journal of Drug Metabolism & Pharmacokinetics	42	221-228	2107-0180	files/5354/Nader et al. - 2017 - Population Pharmacokinetics of Intravenous Methotr.pdf	10.1007/s13318-016-0338-1
18024	Journal Article	Zotero Found PDF	Accurate	Y. O. Nagata, K.;Fukuda, S.;Kamata, N.;Akiyama, H.;Sakamaki, H.	2010	Clinical features of dasatinib-induced large granular lymphocytosis and pleural effusion	International Journal of Hematology	91	799-807	1865-3774	files/5322/Nagata et al. - 2010 - Clinical features of dasatinib-induced large granu.pdf	10.1007/s12185-010-0565-1
18025	Journal Article	Zotero Found PDF	Accurate	S. K. Nakada, Y.;Imoto, I.;Yokoyama, T.;Nagasawa, M.;Inazawa, J.;Mizutani, S.	2006	Early G2/M checkpoint failure as a molecular mechanism underlying etoposide-induced chromosomal aberrations	Journal of Clinical Investigation	116	80-89	0021-9738	://WOS:000234488700012;files/5355/Nakada et al. - 2006 - Early G2M checkpoint failure as a molecular mecha.pdf	10.1172/jci25716
18027	Journal Article	Zotero Found PDF	Accurate	B. P.-S. Nasilowska-Adamska, M.;Borg, K.;Tomaszewska, A.;Marianska, B.;Warzocha, K.	2012	Chronic eosinophilic leukaemia with erythroblastic proliferation and the recurrent chromosomal translocation t(8;9)(p22;p24) with PCM1-JAK2 fusion gene-a distinct clinical, pathological and genetic entity successfully treated with alloHSCT	Bone Marrow Transplantation	1)	S433-S434	0268-3369	files/5324/Nasilowska-Adamska et al. - 2012 - Chronic eosinophilic leukaemia with erythroblastic.pdf	10.1038/bmt.2012.37
18028	Journal Article	Zotero Found PDF	Accurate	H. F. Yueqin, Zhang;Jinshen, Wang;Yanping, Zhu;Jianhua, Dai;Yueqing, Bu;Qiaozhi, Yang;Yingying, Xiao;Xiaojing, Sun;Han, Yueqin;Zhang, Fengzhi;Wang, Jinshen;Zhu, Yanping;Dai, Jianhua;Bu, Yueqing;Yang, Qiaozhi;Xiao, Yingying;Sun, Xiaojing	2016	Application of Glutamine-enriched nutrition therapy in childhood acute lymphoblastic leukemia	Nutrition Journal		2023-08-01	1475-2891	https://search.ebscohost.com/login.aspx?direct=true&db=ccm&AN=116802542&site=ehost-live;files/5356/Yueqin et al. - 2016 - Application of Glutamine-enriched nutrition therap.pdf	10.1186/s12937-016-0187-4
18029	Journal Article	Zotero Found PDF	Accurate	L. Yuksel-Soycan	2012	Significant heterogeneity between centers during early evaluation of the first Turkish multi-centric study in the treatment of childhood acute lymphoblastic leukemia	Memo - Magazine of European Medical Oncology	5(4)	296-301	1865-5041 1865-5076	files/5357/Yuksel-Soycan - 2012 - Significant heterogeneity between centers during e.pdf	10.1007/s12254-012-0043-y
18031	Journal Article	Zotero Found PDF	Accurate	P. L. Zacasa, M.;Ordonez, S.;Gonzalez, M.;Homsi, M. R.;Forrest, H.;Caniza, M. A.	2018	Healthcare-associated infections among pediatric patients with neutropenia and cancer in Honduras	Journal of the Pediatric Infectious Diseases Society	7(Supplement 2)	S88-S89	2048-7207	files/5326/Zacasa et al. - 2018 - Healthcare-associated infections among pediatric p.pdf	10.1093/jpids/piy091
18033	Journal Article	Zotero Found PDF	Accurate	M. F. Zaliova, E.;Krejcikova, K.;Muzikova, K.;Mejstrikova, E.;Stary, J.;Trka, J.;Zuna, J.	2009	Quantification of fusion transcript reveals a subgroup with distinct biological properties and predicts relapse in BCR/ABL-positive ALL: implications for residual disease monitoring	Leukemia	23	944-51	1476-5551	files/5327/Zaliova et al. - 2009 - Quantification of fusion transcript reveals a subg.pdf	10.1038/leu.2008.386
18034	Journal Article	Zotero Found PDF	Accurate	L. K. Zand, A.;Fervenza, F. C.;Smith, R. J.;Nasr, S. H.;Zhang, Y.;Vrana, J. A.;Leung, N.;Cornell, L. D.;Sethi, S.	2013	C3 glomerulonephritis associated with monoclonal gammopathy: a case series	American Journal of Kidney Diseases	62	506-14	1523-6838	files/5359/Zand et al. - 2013 - C3 glomerulonephritis associated with monoclonal g.pdf	10.1053/j.ajkd.2013.02.370
18035	Journal Article	Zotero Found PDF	Accurate	M. L. Zandecki, J. L.;Genevieve, F.;Bernardi, F.;VolleRemy, H.;Blanchet, O.;Francois, M.;Cosson, A.;Bauters, F.;Facon, T.	1997	Several cytogenetic subclones may be identified within plasma cells from patients with monoclonal gammopathy of undetermined significance, both at diagnosis and during the indolent course of this condition	Blood	90	3682-3690	0006-4971	://WOS:A1997YD10800045;files/5328/Zandecki et al. - 1997 - Several cytogenetic subclones may be identified wi.pdf	10.1182/blood.V90.9.3682
18036	Journal Article	Zotero Found PDF	Accurate	R. W. Zanetti, A.;Sicignano, N.;Feldman, B.	2022	Late Effects Screening of Acute Lymphoblastic Leukemia Survivors in the Military Healthcare System	Military Medicine	21	21	1930-613X	files/5329/Zanetti et al. - 2022 - Late Effects Screening of Acute Lymphoblastic Leuk.pdf	10.1093/milmed/usac069
17957	Journal Article	Zotero Found PDF UNIQUE	Accurate	D. T. Balashov, P.;Livshits, A.;Kovalenko, I.;Tereshenko, G.;Solopova, G.;Petraikina, E.;Maschan, A.;Novichkova, G.	2021	SARS-CoV-2 convalescent plasma therapy in pediatric patient after hematopoietic stem cell transplantation	Transfusion and Apheresis Science	60(1) (no pagination)		1473-0502 1878-1683	https://www.elsevier.com/locate/transci;files/5331/Balashov et al. - 2021 - SARS-CoV-2 convalescent plasma therapy in pediatri.pdf	10.1016/j.transci.2020.102983
17959	Journal Article	Zotero Found PDF UNIQUE	Accurate	E. T. Chelysheva, A.;Kolosheinova, T.;Gusarova, G.;Sokolova, M.;Vakhrusheva, M.;Goryacheva, S.;Galaiko, M.;Khoroshko, N.;Yasakova, Z.;Kuchma, G.;Liubchenko, M.;Golubeva, M.;Grebenschikova, I.;Serdyuk, O.;Chertkova, V.;Volkova, S.;Lyamkina, A.;Menshakova, S.;Polushkina, E.;Shmakov, R.	2012	Pregnancy outcomes and treatment regimens in patients with chronic myeloid leukemia	Haematologica	1)	311-312	0390-6078	http://www.haematologica.org/content/haematol/97/supplement_1/haematol_97_s1.full.pdf;files/5332/Chelysheva et al. - 2012 - Pregnancy outcomes and treatment regimens in patie.pdf
17961	Journal Article	Zotero Found PDF UNIQUE	Accurate	J. A. Chen, B.;Krajewski, J.;Gillio, A.	2021	Late extramedullary relapses following tisagenlecleucel treatment	Pediatric Blood and Cancer	68(SUPPL 3)	S202-S203	1545-5017	files/5281/Chen et al. - 2021 - Late extramedullary relapses following tisagenlecl.pdf	10.1002/pbc.29060
17963	Journal Article	Zotero Found PDF UNIQUE	Accurate	F. W. T. L. Cheng, G. K. S.;Chow, T. T. W.;Shing, M. M. K.;Lee, V.;Li, C. K.	2019	Treatment outcome for therapy-related myeloid neoplasm in children	Hong Kong Journal of Paediatrics	24(4)	179-183	1013-9923 2309-5393	http://www.hkjpaed.org/pdf/2019;24;179-183.pdf;files/5283/Cheng et al. - 2019 - Treatment outcome for therapy-related myeloid neop.pdf
17964	Journal Article	Zotero Found PDF UNIQUE	Accurate	A. A. Chierichini, B.;Maurillo, L.;Venditti, A.;Cerretti, R.;Angelini, S.;Dentamaro, T.;Neri, B.;D'Andrea, M.;Dessanti, L.;De Fabritiis, P.;Petti, M. C.;Annino, L.;Arcese, W.	2011	Prognostic relevance of minimal residual disease (MRD) prior to autologous transplantation on long-term follow-up in acute myeloid leukemia (AML). On behalf of Rome transplant network (RTN)	Haematologica	2)	177-178	0390-6078	http://www.haematologica.org/content/96/supplement_2/1.full-text.pdf+html;files/5334/Chierichini et al. - 2011 - Prognostic relevance of minimal residual disease (.pdf
17968	Journal Article	Zotero Found PDF UNIQUE	Accurate	T. M. S. Chu, A.;Cruz, M. C.;Gepte, M. B.	2018	Survival of Filipino children with acute lymphoblastic leukemia diagnosed in a tertiary referral center for childhood cancer: A retrospective cohort study	Pediatric Blood and Cancer	65(Supplement 1)	S229-S230	1545-5017	files/5286/Chu et al. - 2018 - Survival of Filipino children with acute lymphobla.pdf	10.1002/pbc.27057
17969	Journal Article	Zotero Found PDF UNIQUE	Accurate	Y. Y. Chu, A.;Ayello, J.;Lo, L.;Katz, J.;Cairo, M.	2013	Enhanced targeting pediatric B cell lymphoma/leukemia (B-L/L) by anti-CD20 chimeric antigen receptor (CAR) modified expanded natural killer (NK) cells combined with a histone deacetylase inhibitor, romidepsin	Pediatric Blood and Cancer	2)	S97	1545-5009	files/5287/Chu et al. - 2013 - Enhanced targeting pediatric B cell lymphomaleuke.pdf	10.1002/pbc.24509
17972	Journal Article	Zotero Found PDF UNIQUE	Accurate	K. K. C. Clemmensen, R. H.;Shabaneh, D. N.;Harila-Saari, A.;Heyman, M.;Jonsson, O. G.;Wesenberg, F.;Rosthøj, S.;Schmiegelow, K.	2014	The circadian schedule for childhood acute lymphoblastic leukemia maintenance therapy does not influence event-free survival in the NOPHO ALL92 protocol	Pediatric blood & cancer	61	653-658		files/5289/Clemmensen et al. - 2014 - The circadian schedule for childhood acute lymphob.pdf	10.1002/pbc.24867
17973	Journal Article	Zotero Found PDF UNIQUE	Accurate	S. J. B. Coniglio, James A.	1995	Developmental outcome of childhood leukemia	Topics in Early Childhood Special Education	15	19-31	0271-1214 1538-4845	files/5290/Coniglio and Blackman - 1995 - Developmental outcome of childhood leukemia.pdf	10.1177/027112149501500104
17974	Journal Article	Zotero Found PDF UNIQUE	Accurate	C. F. H. Contreras, C. S.;Behnert, A.;Kim, K.;Stieglitz, E.;Tasian, S. K.	1	Clinical utilization of blinatumomab and inotuzumab immunotherapy in children with relapsed or refractory B-acute lymphoblastic leukemia	Pediatric Blood & Cancer	68	e28718	1545-5017	files/5291/Contreras et al. - 2001 - Clinical utilization of blinatumomab and inotuzuma.pdf	10.1002/pbc.28718
17975	Journal Article	Zotero Found PDF UNIQUE	Accurate	A. S. Corbacioglu, C.;Schlenk, R. F.;Eiwen, K.;Du, J.;Bullinger, L.;Frohling, S.;Reimer, P.;Rummel, M.;Derigs, H. G.;Nachbaur, D.;Krauter, J.;Ganser, A.;Dohner, H.;Dohner, K.	2010	Prognostic impact of minimal residual disease in CBFB-MYH11-positive acute myeloid leukemia	Journal of Clinical Oncology	28	3724-9	1527-7755	files/5292/Corbacioglu et al. - 2010 - Prognostic impact of minimal residual disease in C.pdf	10.1200/jco.2010.28.6468
17980	Journal Article	Zotero Found PDF UNIQUE	Accurate	G. A. Legault, Jeffrey C.	2013	Potential role of ventricular tumor markers in CNS germ cell tumors	Pediatric Blood & Cancer	60	1647-1650	1545-5009	https://search.ebscohost.com/login.aspx?direct=true&db=ccm&AN=104205867&site=ehost-live;files/5295/Legault and Allen - 2013 - Potential role of ventricular tumor markers in CNS.pdf	10.1002/pbc.24620
17982	Journal Article	Zotero Found PDF UNIQUE	Accurate	H. H.-Z. Li-Bin, T.;Xiao-Li, Z.;Zhi-Yong, K.;Xue-Qun, L.	2018	A simple method to distinguish poor outcome children with non-high risk acute lymphoblastic leukemia	Pediatric Blood and Cancer	65(Supplement 2)	S132	1545-5017	files/5297/Li-Bin et al. - 2018 - A simple method to distinguish poor outcome childr.pdf	10.1002/pbc.27455
17986	Journal Article	Zotero Found PDF UNIQUE	Accurate	Y. C. Y. Lin, J. H.;Chang, S. J.;Lin, Y. C.	2012	The age-risk relationship of haematologic malignancies in female patients with systemic lupus erythematosus: a nationwide retrospective cohort study	Lupus	21	1250-6	1477-0962	files/5298/Lin et al. - 2012 - The age-risk relationship of haematologic malignan.pdf	10.1177/0961203312451783
17987	Journal Article	Zotero Found PDF UNIQUE	Accurate	L. A. G. Linder, C.;Jo, Y.;Stark, C.;Wilson, A.	2022	Changes in Central Line-Associated Bloodstream Infection (CLABSI) Rates Following Implementation of Levofloxacin Prophylaxis for Children and Adolescents With High-Risk Leukemia	Journal of pediatric hematology/oncology nursing		2.75275e+16	2752-7549 (electronic) 2752-7549	files/5299/Linder et al. - 2022 - Changes in Central Line-Associated Bloodstream Inf.pdf	10.1177/27527530221122683
17989	Journal Article	Zotero Found PDF UNIQUE	Accurate	N. G. Liuhto, M. H.;Malila, N.;Madanat-Harjuoja, L.;Matomaki, J.;Lahteenmaki, P.	2020	Diseases of renal function and bone metabolism after treatment for early onset cancer: A registry-based study	International Journal of Cancer	146	1324-1332	0020-7136	://WOS:000491653400001;files/5301/Liuhto et al. - 2020 - Diseases of renal function and bone metabolism aft.pdf	10.1002/ijc.32687
17991	Journal Article	Zotero Found PDF UNIQUE	Accurate	L. G. Miller, N.;Richards, M.;Maxa, K.;Hennen, E.;Messinger, Y.	2021	Venetoclax and liposomal cytarabine-daunorubicin in refractory AMKL with CBFA2T3-GLIS2 fusion	Pediatric Blood and Cancer	68(SUPPL 3)	S148-S149	1545-5017	files/5302/Miller et al. - 2021 - Venetoclax and liposomal cytarabine-daunorubicin i.pdf	10.1002/pbc.29060
17998	Journal Article	Zotero Found PDF UNIQUE	Accurate	A. L. Moghimi, S.;Wright, D.	2022	Novel TPM3-ALK translocation in a seemingly indolent infantile cutaneous blastic plasmacytoid dendritic cell neoplasm	Histopathology	81(Supplement 1)	153	1365-2559	files/5304/Moghimi et al. - 2022 - Novel TPM3-ALK translocation in a seemingly indole.pdf	10.1111/his.14756
17999	Journal Article	Zotero Found PDF UNIQUE	Accurate	P. N. Mohagheghi, E.	2017	Transient myeloproliferative disorder in a preterm newborn without down syndrome: A case report	Iranian Journal of Blood and Cancer	9(3 Supplement 1)	74-75	2008-4595	http://ijbc.ir/article-1-763-en.pdf;files/5305/Mohagheghi and Norouzi - 2017 - Transient myeloproliferative disorder in a preterm.pdf
18000	Journal Article	Zotero Found PDF UNIQUE	Accurate	S. Y. Mohamed, M.;Alkhateeb, M.;Abdalhadi, A.;Nashwan, A.;Obeidat, K.;Imam, Y.	2021	General characteristics and outcome of renal extramedullary hematopoiesis in patients with myeloproliferative neoplasms-a literature review	HemaSphere	5(SUPPL 2)	809	2572-9241	files/5348/Mohamed et al. - 2021 - General characteristics and outcome of renal extra.pdf	10.1097/hs9.0000000000000566
18006	Journal Article	Zotero Found PDF UNIQUE	Accurate	A. T. Monnereau, X.;Belot, A.;Guizard, A. V.;Woronoff, A. S.;Bara, S.;Lapotre-Ledoux, B.;Iwaz, J.;Tretarre, B.;Maynadie, M.;French Network of Cancer, Registries	2013	Unbiased estimates of long-term net survival of hematological malignancy patients detailed by major subtypes in France	International Journal of Cancer	132	2378-87	1097-0215	files/5310/Monnereau et al. - 2013 - Unbiased estimates of long-term net survival of he.pdf	10.1002/ijc.27889
18007	Journal Article	Zotero Found PDF UNIQUE	Accurate	C. N.-O. Montejo, J.;Maya-Casalprim, G.;Campolo, M.;Casanova-Molla, J.	2019	Acute lumbar polyradiculoneuropathy as early sign of methotrexate intrathecal neurotoxicity: Case report and literature review	Clinical Case Reports	7(4)	638-643	2050-0904 (electronic) 2050-0904	http://onlinelibrary.wiley.com/journal/10.1002/(ISSN)2050-0904;files/5311/Montejo et al. - 2019 - Acute lumbar polyradiculoneuropathy as early sign .pdf	10.1002/ccr3.2026
18008	Journal Article	Zotero Found PDF UNIQUE	Accurate	A. S. Moorman, C.;Kirkwood, A.;Winterman, E.;Hancock, J.;Kearns, P.;Goulden, N.;Samarasinghe, S.;Harrison, C.;Moppett, J.;Vora, A.	2020	Improved outcome for patients with acute lymphoblastic leukaemia (ALL) and an ABL-class fusion following treatment with a tyrosine kinase inhibitor: Preliminary data from ukall2011	HemaSphere	4(Supplement 1)	10	2572-9241	files/5350/Moorman et al. - 2020 - Improved outcome for patients with acute lymphobla.pdf	10.1097/hs9.0000000000000404
18009	Journal Article	Zotero Found PDF UNIQUE	Accurate	L. L. Muffly, Q.;Alvarez, E.;Kahn, J.;Winestone, L.;Cress, R.;Penn, D. C.;Keegan, T. H. M.	6	Hematopoietic Cell Transplantation in Young Adult Acute Lymphoblastic Leukemia: A United States Population-Level Analysis	Journal of Adolescent & Young Adult Oncology	8	254-261	2156-535X	files/5312/Muffly et al. - 2006 - Hematopoietic Cell Transplantation in Young Adult .pdf	10.1089/jayao.2018.0140
18010	Journal Article	Zotero Found PDF UNIQUE	Accurate	M. K. A. Mughal, A.;Street, L.;Pournazari, P.;Shabani-Rad, M. T.;Mansoor, A.	2017	Acute myeloid leukaemia: expression of MYC protein and its association with cytogenetic risk profile and overall survival	Hematological Oncology	35	350-356	1099-1069	files/5313/Mughal et al. - 2017 - Acute myeloid leukaemia expression of MYC protein.pdf	10.1002/hon.2279
18014	Journal Article	Zotero Found PDF UNIQUE	Accurate	C. B. Mullen, S.;Al-Qsous, W.;Roddie, H.;Campbell, V.	2021	Myeloid sarcoma: A single centre experience	British Journal of Haematology	193(SUPPL 1)	83	1365-2141	files/5316/Mullen et al. - 2021 - Myeloid sarcoma A single centre experience.pdf	10.1111/bjh.17492
18017	Journal Article	Zotero Found PDF UNIQUE	Accurate	E. J. Mulroy, E.;Scott, J.;Melling, J.;Goggin, C.;Mahon, N.;O'Rourke, K. E. T.;Lynch, T.	2011	Long-term safety of mitoxantrone therapy for multiple sclerosis	Multiple Sclerosis	1)	S445	1352-4585	files/5319/Mulroy et al. - 2011 - Long-term safety of mitoxantrone therapy for multi.pdf	10.1177/1352458511422301
18019	Journal Article	Zotero Found PDF UNIQUE	Accurate	M. W. Muraoka, K.;Kanamitu, K.;Kanazawa, Y.;Ishida, T.;Miyamura, T.;Chayama, K.;Nishiuchi, R.;Oda, M.;Shimada, A.	2016	Persistent clonal chromosomal abnormalities in a chronic myeloid leukemia patient	Pediatrics International	58	53-6	1442-200X	files/5320/Muraoka et al. - 2016 - Persistent clonal chromosomal abnormalities in a c.pdf	10.1111/ped.12739
18021	Journal Article	Zotero Found PDF UNIQUE	Accurate	N. A. S. Musailem, A. A.;Estanislao, A.;Bacal, J.;Enazi, M. A.;Mulhem, N. A.;Bahrani, A.;Attas, R.;Hashmi, H. A.;Kaloyannidis, P.	2021	Humoral immunity responses after vaccination for hepatitis b virus in autografted patients: A single center experience	HemaSphere	5(SUPPL 2)	376-377	2572-9241	files/5362/Musailem et al. - 2021 - Humoral immunity responses after vaccination for h.pdf	10.1097/hs9.0000000000000566
18023	Journal Article	Zotero Found PDF UNIQUE	Accurate	S. B. Naessen, I.;Ljungman, P.;Landgren, B. M.	2014	Long-term follow-up of bone density, general and reproductive health in female survivors after treatment for haematological malignancies	European Journal of Haematology	93	137-42	1600-0609	files/5321/Naessen et al. - 2014 - Long-term follow-up of bone density, general and r.pdf	10.1111/ejh.12317
18026	Journal Article	Zotero Found PDF UNIQUE	Accurate	M. L. M. Narasimhan, G.;Zaid-Kaylani, S.;Bhaskaran, S.	2020	Hodgkin lymphoma following acute lymphoblastic leukemia in a pediatric patient post therapy	Pediatric Blood and Cancer. Conference	67		1545-5017	files/5323/Narasimhan et al. - 2020 - Hodgkin lymphoma following acute lymphoblastic leu.pdf	10.1002/pbc.28321
18030	Journal Article	Zotero Found PDF UNIQUE	Accurate	I. A. Yukselen, B.;Karadag, A.;Canpinar, H.;Oztuna, D.;Sunguroglu, A.	2012	Effects of methylprednisolone on DNA methylation in HL-60 AML cells	FEBS Journal	1)	495-496	1742-464X	files/5325/Yukselen et al. - 2012 - Effects of methylprednisolone on DNA methylation i.pdf	10.1111/j.1742-4658.2010.08705.x
18032	Journal Article	Zotero Found PDF UNIQUE	Accurate	K. B. S. Zahra, N.;Ben Youssef, Y.;Zaier, M.;Achour, B.;Rgaieg, H.;Khelif, A.	2014	Prognostic factors and treatment outcome of children with newly diagnosed acute myeloid leukemia	Haematologica	1)	571	0390-6078	http://www.haematologica.org/content/99/supplement_1/1.full.pdf+html;files/5358/Zahra et al. - 2014 - Prognostic factors and treatment outcome of childr.pdf
18037	Journal Article	Zotero Found PDF UNIQUE	Accurate	A. M. F. Zeidan, P. M.;Symons, H.;Chen, A.;Smith, B. D.;Pratz, K.;Carraway, H.;Gladstone, D. E.;Fuchs, E. J.;Luznik, L.;Jones, R. J.;Bolanos-Meade, J.	2014	HLA-haploidentical donor lymphocyte infusions for patients with relapsed hematologic malignancies after related HLA-haploidentical bone marrow transplantation	Biology of Blood & Marrow Transplantation	20	314-8	1523-6536	files/5360/Zeidan et al. - 2014 - HLA-haploidentical donor lymphocyte infusions for .pdf	10.1016/j.bbmt.2013.11.020
18038	Journal Article	Zotero Found PDF UNIQUE	Accurate	C. G. Zeidler, U.;Mellor-Heineke, S.;Nickel, A.;Welte, K.	2015	Management of cyclic neuropenia: Diagnosis and therapy	Haematologica	1)	299-300	0390-6078	http://www.haematologica.org/content/100/supplement_1/1.full-text.pdf+html;files/5361/Zeidler et al. - 2015 - Management of cyclic neuropenia Diagnosis and the.pdf
18039	Journal Article	Zotero Found PDF UNIQUE	Accurate	C. M.-H. Zeidler, S.;Nickel, A.;Grote, U.;Welte, K.	2014	25 Year-update on the long-term safety of treatment with recombinant human granulocyte-colony stimulating factor in patients with severe congenital neutropenias in Europe	Haematologica	1)	266	0390-6078	http://www.haematologica.org/content/99/supplement_1/1.full.pdf+html;files/5363/Zeidler et al. - 2014 - 25 Year-update on the long-term safety of treatmen.pdf
18111	Journal Article	Zotero Not Found	Open Access: Science Direct	A. K. K. Mishra, S.;Ghara, N.;Bhattacharyya, A.;Das, P.;Modi, S. K.;Das, A.;Ks, R.;Tuladhar, S.	2019	A Single center experience of treating children with AML with majority receiving mitoxantrone based induction	Pediatric Hematology Oncology Journal	4(2 Supplement)	S34-S35	2468-1245		10.1016/j.phoj.2019.08.097
18162	Journal Article	Zotero Not Found	Open Access: Wiley	R. H. S. Zaini, S.;Cross, N.;Le Maitre, C.	2015	Combination therapy with Falcarinol on human lymphoid leukaemia cell lines and increase the expression of cytochrome C, Bax and SMAC/ Diablo	British Journal of Haematology	1)	72	0007-1048		10.1111/bjh.13350
18163	Journal Article	Zotero Not Found	UoY Access: Wiley	M. H. Zaliova, L.;Vaskova, M.;Hrusak, O.;Stary, J.;Zuna, J.	9	Slower early response to treatment and distinct expression profile of childhood high hyperdiploid acute lymphoblastic leukaemia with DNA index < 1.16	Genes, Chromosomes & Cancer	55	727-37	1098-2264		10.1002/gcc.22374
18173	Journal Article	Zotero Not Found	Open Access: Wiley	J. M. Zawitkowska, M.;Resztak, M.;Lejman, M.	2022	Invasive Trichosporon Asahii Infection in a 14-Year-Old Girl with T-Cell Acute Lymphoblastic Leukemia - Case Report and Review	Pediatric Blood and Cancer	69(Supplement 5)	S582	1545-5017		10.1002/pbc.29952
18067	Journal Article	Zotero Not Found UNIQUE	Open Access: Springer	H. M. Cherif, C. R.;Hansen, J.;Kalin, M.;Bjorkholm, M.	2007	Predictors of short and long-term outcome in patients with hematological disorders admitted to the intensive care unit for a life-threatening complication	Supportive Care in Cancer	15	1393-8	0941-4355
18074	Journal Article	Zotero Not Found UNIQUE	UoY Access: Springer	P. D. D. Cole, R. A.;Masterson, M.;Smith, A. K.;Glod, J.;Zebala, J. A.;Lisi, S.;Drapala, D. A.;Kamen, B. A.	2008	Phase 2B trial of aminopterin in multiagent therapy for children with newly diagnosed acute lymphoblastic leukemia	Cancer Chemotherapy & Pharmacology	62	65-75	0344-5704
18084	Journal Article	Zotero Not Found UNIQUE	UoY Access: Springer	B. S. Curbow, M. R.;Baker, F.;Wingard, J. R.;Legro, M. W.	1993	Personal changes, dispositional optimism, and psychological adjustment to bone marrow transplantation	Journal of Behavioral Medicine	16	423-43	0160-7715
18089	Journal Article	Zotero Not Found UNIQUE	Open Access: Hellenic Journal of Cardiology	M. M. Daskalaki, T.;Vassilakopoulos, T.;Moyssakis, I.;Siakantaris, M.;Angelopoulou, M.;Papadogiannis, D.;Vaiopoulos, G.;Pangalis, G.	2014	Effects of Anthracyclines on Aortic Distensibility in Patients with Lymphomas: A Prospective Study	Hellenic Journal of Cardiology	55	191-196	1109-9666	://WOS:000344038000003
18096	Journal Article	Zotero Not Found UNIQUE	Open Access: JBUON	N. L. Li, H.	2021	Effect of anti-CD19 chimeric antigen receptor T cell therapy in children with relapsed or refractory acute B-lymphocytic leukemia and its prognosis	Journal of B.U.On.	26	159-165	2241-6293
18140	Journal Article	Zotero Not Found UNIQUE	UoY Access: Nature	C. G. K. Mullighan, A.;Zhou, X.;Radtke, I.;Phillips, L. A.;Shurtleff, S. A.;Downing, J. R.	2007	Pediatric acute myeloid leukemia with NPM1 mutations is characterized by a gene expression profile with dysregulated HOX gene expression distinct from MLL-rearranged leukemias	Leukemia	21	2000-9	0887-6924
18145	Journal Article	Zotero Not Found UNIQUE	UoY Access: Nature	E. G. Nadal, M.;Kaeda, J.;Apperley, J.;Lechler, R.;Dazzi, F.	2007	Increased frequencies of CD4(+)CD25(high) T(regs) correlate with disease relapse after allogeneic stem cell transplantation for chronic myeloid leukemia	Leukemia	21	472-9	0887-6924
18169	Journal Article	Zotero Not Found UNIQUE	Open Access: Science Direct	Y. R. Zaretsky, J.;Lockwood, G.;Tsang, R.;Kiss, T.;Hasegawa, W.;Fyles, G.;Tejpar, I.;Loach, D.;Minden, M.;Messner, H.;Lipton, J. H.	2007	Long-term follow-up of allogeneic bone marrow transplantation for patients with chronic phase chronic myeloid leukemia prepared with a regimen consisting of cyclophosphamide, cytarabine and single-dose total body irradiation conditioning	Bone Marrow Transplantation	40	423-30	0268-3369
18176	Journal Article	Zotero Not Found UNIQUE	Open Access: Science Direct	R. I. Zeeshan, S. M.;Sultan, S.;Bhimani, S.	2015	ZAP-70 protein expression in B-cell chronic lymphoid leukemia: a single center experience from Pakistan	Asian Pacific Journal of Cancer Prevention: Apjcp	16	1587-90	2476-762X
18041	Journal Article	Zotero Not Found	N/A		2022	Abstracts of the 62nd Annual Scientific Meeting of the British Society for Haematology	British journal of haematology	197
18042	Journal Article	Zotero Not Found	No Access	A. K. Ali, K.;Shilo, K.;Wood, K.	2014	Rituximab-induced hypersensitivity pneumonitis	Chest. Conference: CHEST World Congress	145		0012-3692	http://journal.publications.chestnet.org/article.aspx?articleID=1837150	10.1378/chest.1722075
18043	Journal Article	Zotero Not Found	N/A	R. F. W. Ambinder, J.;Logan, B.;Durand, C.;Shields, R.;Popat, U. R.;Little, R. F.;McMahon, D.;Mellors, J. W.;Ayala, E.;et al.,	2017	Allogeneic hematopoietic cell transplant (alloHCT) for hematologic malignancies in human immunodeficiency virus infected (HIV) patients (pts): blood and Marrow Transplant Clinical Trials Network (BMT CTN 0903)/AIDS Malignancy Consortium (AMC-080) trial	Journal of clinical oncology. Conference: 2017 annual meeting of the american society of clinical oncology, ASCO. United states	35
18044	Journal Article	Zotero Not Found	Open Access: Science Direct	B. Z. Ashbridge, A.;Shen, L.;Barker, J. N.;Moore, M. A. S.	2012	Telomere length plays no role in clinical unit dominance after double-unit cord blood transplantation	Blood. Conference: 54th Annual Meeting of the American Society of Hematology, ASH	120		0006-4971	http://abstracts.hematologylibrary.org/cgi/content/abstract/120/21/4661?maxtoshow=&hits=80&RESULTFORMAT=&searchid=1&FIRSTINDEX=560&displaysectionid=Online+Publication&fdate=1/1/2012&tdate=12/31/2012&resourcetype=HWCIT
18045	Journal Article	Zotero Not Found	Open Access: Science Direct	R. K. Assi, H. M.;Keating, M. J.;Pemmaraju, N.;Verstovsek, S.;Garcia-Manero, G.;Ravandi, F.;Borthakur, G.;Dahl, J.;Jabbour, E. J.;Cortes, J. E.	2017	Management of chronic myeloid leukemia (CML) during pregnancy among patients (pts) treated with a tyrosine kinase inhibitor (TKI): A single-center experience	Blood. Conference: 59th Annual Meeting of the American Society of Hematology, ASH	130		1528-0020	http://www.bloodjournal.org/content/130/Suppl_1/2881
18046	Journal Article	Zotero Not Found	Open Access: Science Direct	P. R. Attias, A.;Thomas, X.;Bally, C.;Hayette, S.;Farhat, H.;Eclache, V.;Marceau, A.;Cassinat, B.;Feuillard, J.;Terre, C.;Delabesse, E.;Park, S.;Lejeune, J.;Chevret, S.;Ades, L.;Preudhomme, C.;Fenaux, P.	2016	Mutational analysis of MDS and AML occurring after treatment for acute promyelocytic leukemia (APL). A report of 9 cases	Blood. Conference: 58th Annual Meeting of the American Society of Hematology, ASH	128		1528-0020	https://www.bloodjournal.org/content/128/22/2861
18047	Journal Article	Zotero Not Found	Open Access: Science Direct	I. D. Attolico, G.;Nuccorini, R.;Pascale, S.;Coluzzi, S.;Pizzuti, M.;Amendola, A.;Olivieri, A.	2009	Late onset of secondary AML with 5q-in CLL with 13q-abnormality; coexistence of the two neoplastic clones and the therapeutic potential of lenalidomide	Blood. Conference: 51st Annual Meeting of the American Society of Hematology, ASH. New Orleans, LA United States. Conference Publication:	114		0006-4971	http://abstracts.hematologylibrary.org/cgi/content/abstract/114/22/4394
18048	Journal Article	Zotero Not Found	Open Access: Science Direct	S. S. Avigad, K.;Elitzur, S.;Gilad, G.;Barzilai, S.;Avrahami, G.;Dotan, N.;Yarden, J.;Yaniv, I.	2016	miR expression profile of peripheral blood lymphocytes predicts relapse in pediatric acute lymphoblastic leukemia	Blood. Conference: 58th Annual Meeting of the American Society of Hematology, ASH	128		1528-0020	https://www.bloodjournal.org/content/128/22/1736
18049	Journal Article	Zotero Not Found	Open Access: Science Direct	S. M. Ayari, M.;Bilger, K.;Guillerm, G.;Guyotat, D.;Michallet, M.;Ifrah, N.;Chevallier, P.	2009	Allogeneic stem cell transplantation (allo-SCT) for secondary acute myeloid leukemia (AML) following breast carcinoma	Blood. Conference: 51st Annual Meeting of the American Society of Hematology, ASH. New Orleans, LA United States. Conference Publication:	114		0006-4971	http://abstracts.hematologylibrary.org/cgi/content/abstract/114/22/3304?maxtoshow=&hits=80&RESULTFORMAT=&searchid=1&FIRSTINDEX=2400&displaysectionid=Poster+Session&fdate=1/1/2009&tdate=12/31/2009&resourcetype=HWCIT
18050	Journal Article	Zotero Not Found	Open Access: Science Direct	S. F. Aydin, C.;Audisio, E.;Riera, L.;Aliberti, S.;Allione, B.;Busca, A.;D'Ardia, S.;Dellacasa, C.;Demurtas, A.;Evangelista, A.;Francia Di Celle, P.;Gaveglio, M.;Nicolino, B.;Stacchini, A.;Marmont, F.;Vitolo, U.	2014	Bone marrow wilms tumor gene 1 expression before allogeneic hematopoietic cell transplantation correlates with relapse in acute myeloid leukemia patients	Blood. Conference: 56th Annual Meeting of the American Society of Hematology, ASH	124		0006-4971	http://www.bloodjournal.org/content/124/21/2376
18051	Journal Article	Zotero Not Found	Open Access: Science Direct	U. V. Aypar, G.;Johnson, S. K.;Smadbeck, J.;Smoley, S. A.;Kearney, H.;Sukov, W.;Ketterling, R. P.;Geiersbach, K.;Van Dyke, D. L.;Jenkins, R.;Greipp, P.;Thorland, E.;Hoppman, N.;Baughn, L. B.	2017	Whole-genome mate pair sequencing transforms cytogenetic analysis of hematologic malignancies: Development of a targeted panel to detect diagnostic/prognostic chromosomal rearrangements and copy number changes in AML	Blood. Conference: 59th Annual Meeting of the American Society of Hematology, ASH	130		1528-0020	http://www.bloodjournal.org/content/130/Suppl_1/1387
18052	Journal Article	Zotero Not Found	No Access	S. V. B. Azad, M.;Parmanand, K.;Venkatesh, P.	2021	Isolated optic nerve involvement in acute lymphoblastic leukaemia: A red flag for early relapse	BMJ Case Reports	14(6) (no pagination)		1757-790X (electronic) 1757-790X	http://casereports.bmj.com/	10.1136/bcr-2021-243689
18053	Journal Article	Zotero Not Found	Open Access: AACR Journals	D. V. P. Babushok, N.;Perin, J. C.;Olson, T. S.;Ye, W.;Roth, J. J.;Lind, C.;Cattier, C.;Li, Y.;Hartung, H.;Paessler, M. E.;Frank, D. M.;Xie, H. M.;Busse, T. M.;Cross, S.;Podsakoff, G. M.;Monos, D.;Biegel, J. A.;Mason, P. J.;Bessler, M.	2015	Most patients with acquired aplastic anemia develop clonal hematopoiesis early in disease	Cancer Research. Conference: 106th Annual Meeting of the American Association for Cancer Research, AACR	75		0008-5472	http://cancerres.aacrjournals.org/content/75/15_Supplement/2977.abstract?sid=820ee9f3-5052-4abc-bc45-8e8d0fb52520	10.1158/1538-7445.Am2015-2977
18054	Journal Article	Zotero Not Found	Open Access: Science Direct	D. V. X. Babushok, H. M.;Roth, J. J.;Perdigones, N.;Olson, T. S.;Cockroft, J. D.;Gai, X.;Perin, J. C.;Li, Y.;Paessler, M. E.;Hakonarson, H.;Podsakoff, G. M.;Mason, P. J.;Biegel, J. A.;Bessler, M.	2013	Single nucleotide polymorphism array analysis of bone marrow failure patients reveals characteristic patterns of genetic changes	Blood. Conference: 55th Annual Meeting of the American Society of Hematology, ASH	122		0006-4971	http://bloodjournal.hematologylibrary.org/content/122/21/3710.abstract?sid=9dee5ea1-ac41-4e27-87ec-585430595f26
18055	Journal Article	Zotero Not Found	Open Access: Science Direct	B. J. H. Ball, M.;Devlin, S. M.;Famulare, C.;Cai, S. F.;Dunbar, A.;Epstein-Peterson, Z. D.;Menghrajani, K.;Glass, J. L.;Taylor, J.;et al.,	2019	RAS mutations are independently associated with decreased overall survival and event-free survival in patients with AML receiving induction chemotherapy	Blood	134				10.1182/blood-2019-125319
18056	Journal Article	Zotero Not Found	Open Access: Science Direct	M. S. Bar, B.;Bruno, B.;Hari, P.;Chauncey, T.;Inamoto, Y.;Martin, P. J.;Storb, R.;Maloney, D. G.;Sandmaier, B. M.;Flowers, M. E. D.	2012	ONOR lymphocyte infusion for relapsed hematological malignancies after allogeneic hematopoietic cell transplantation: Prognostic relevance of the initial CD3+ T cell dose	Blood. Conference: 54th Annual Meeting of the American Society of Hematology, ASH	120		0006-4971	http://abstracts.hematologylibrary.org/cgi/content/abstract/120/21/354?maxtoshow=&hits=80&RESULTFORMAT=&searchid=1&FIRSTINDEX=560&displaysectionid=Oral+Session&fdate=1/1/2012&tdate=12/31/2012&resourcetype=HWCIT
18057	Journal Article	Zotero Not Found	Open Access: Science Direct	T. M. Barbui, A.;Scarano, M.;Tognoni, G.;Sisti, S.;Di Lelio, A.;Vannucchi, A. M.;Cazzola, M.;Rambaldi, A.;Doehener, K.;Cervantes, F.;Passamonti, F.;Reiter, A.;Koschmieder, S.;Niederwieser, D.;Andreasson, B.;Johansson, P. L.;Hochhaus, A.;Harrison, C. N.	2014	Towards a better understanding of epidemiology, survival and treatment in myeloproliferative neoplasms: Results of the European leukemianet registry (ERNEST study)	Blood. Conference: 56th Annual Meeting of the American Society of Hematology, ASH	124		0006-4971	http://www.bloodjournal.org/content/124/21/1849
18058	Journal Article	Zotero Not Found	Open Access: Science Direct	F. E. Baron, F.;Cannella, L.;Mandelli, F.;Muus, P.;Trisolini, S. M.;Halkes, C. J. M.;Fazi, P.;Vignetti, M.;Marie, J. P.;Chiusolo, P.;Van Der Velden, W. J. F. M.;Sala, E. L.;Vitolo, U.;Thomas, X.;Lefrere, F.	2017	Impact of the type of anthracycline and of allogeneic stem cell transplantation in the treatment of younger acute myeloid leukemia patients: Long-term follow-up of the eortc-gimema AML-10 trial	Blood. Conference: 59th Annual Meeting of the American Society of Hematology, ASH	130		1528-0020	http://www.bloodjournal.org/content/130/Suppl_1/3850
18059	Journal Article	Zotero Not Found	Open Access: Science Direct	I. G. Bartram, N.;Schlee, C.;Heesch, S.;Fransecky, L.;Schwartz, S.;Hoelzer, D.;Neumann, M.;Baldus, C. D.	2013	Low expression of BCL11B predicts poor overall survival in adult standard risk t-all	Blood. Conference: 55th Annual Meeting of the American Society of Hematology, ASH	122		0006-4971	http://bloodjournal.hematologylibrary.org/content/122/21/1362.abstract?sid=a6a6561a-966a-4ca7-9e63-469707703516
18060	Journal Article	Zotero Not Found	Open Access: Science Direct	A. P. Baruchel, A.;Leblanc, T.;Michel, G.;Perel, Y.;Mechinaud, F.;Gandemer, V.;Schmitt, C.;Schneider, P.;Brethon, B.;Auvrignon, A.;Thomas, C.;Margueritte, G.;Vermylen, C.;Lejars, O.;Pellier, I.;Berger, C.;Couillault, G.;Paillard, C.;Berthou, C.;Piguet, C.;Pautard, B.;Soulier, J.;Grardel, N.;Beldjord, K.;Auclerc, M. F.;Macintyre, E.;Cayuela, J. M.;Chevret, S.;Leverger, G.	2012	Daunorubicin or not during the induction treatment of childhood standard-risk B-cell precursor acute lymphoblastic leukemia (SR-BCP-ALL): The randomized fralle 2000-a protocol	Blood. Conference: 54th Annual Meeting of the American Society of Hematology, ASH	120		0006-4971	http://abstracts.hematologylibrary.org/cgi/content/abstract/120/21/135?maxtoshow=&hits=80&RESULTFORMAT=&searchid=1&FIRSTINDEX=240&displaysectionid=Oral+Session&fdate=1/1/2012&tdate=12/31/2012&resourcetype=HWCIT
18061	Journal Article	Zotero Not Found	Open Access: Science Direct	J. D. Basnett, E.;Bradstock, K. F.;Bendall, L. J.	2014	Alterations in the cell cycle of acute lymphoblastic leukemia cells resistant to everolimus	Blood. Conference: 56th Annual Meeting of the American Society of Hematology, ASH	124		0006-4971	http://www.bloodjournal.org/content/124/21/3640
18062	Journal Article	Zotero Not Found	N/A	G. R. Battipaglia, A.;Jestin, M.;Massoud, R.;Cheikh, J. E.;Antar, A.;Ahmed, S. O.;Rasheed, W.;Belhocine, R.;Brissot, E.;et al.,	2016	Efficacy and feasibility of sorafenib as a maintenance agent after allogeneic hematopoietic stem cell transplantation for fms-like tyrosine kinase 3 mutated acute myeloid leukemia	Blood	128
18063	Journal Article	Zotero Not Found	N/A	S. P. Belmourida, H.;Meziane, M.;Ismaili, N.;Benzekri, L.;Senouci, K.;Hassam, B.	2020	Sweet's syndrome revealing a leukemia	Journal of the Dermatology Nurses' Association. Conference: 24th World Congress of Dermatology. Milan Italy	12		1945-760X
18064	Journal Article	Zotero Not Found	Open Access: Science Direct	C. P. Chen, H.;Wang, T.;Le, L. W.;Kukreti, V.;Wei, E. N.;Lau, A.;Bergsagel, P. L.;Dave, N.;Trudel, S.	2012	Long-term follow-up of a phase 2 study of single agent lenalidomide in previously untreated, symptomatic chronic lymphocytic leukemia (CLL)	Blood. Conference: 54th Annual Meeting of the American Society of Hematology, ASH	120		0006-4971	http://abstracts.hematologylibrary.org/cgi/content/abstract/120/21/718?maxtoshow=&hits=80&RESULTFORMAT=&searchid=1&FIRSTINDEX=160&displaysectionid=Oral+Session&fdate=1/1/2012&tdate=12/31/2012&resourcetype=HWCIT
18065	Journal Article	Zotero Not Found	N/A	H. J. Chen, S.;Wang, H.	2001	[A clinical study of haploidentical transplantation using granulocyte colony-stimulating factor stimulating donor bone marrow]	Chung-Hua Nei Ko Tsa Chih Chinese Journal of Internal Medicine	40	760-3	0578-1426
18066	Journal Article	Zotero Not Found	N/A	R. L. L. Chen, K. H.;Chen, B. W.;Su, S.;Lin, D. T.;Chuu, W. M.;Lin, K. S.;Huang, L. M.;Lee, C. Y.	1992	Long-term observation of pediatric aplastic anemia	Journal of the Formosan Medical Association	91	390-5	0929-6646
18068	Journal Article	Zotero Not Found	Open Access: Science Direct	Y. A. Chu, J.;Hochberg, J.;Van de ven, C.;Murphy, J.;M, S. Cairo	2012	Genetically engineered natural killer (NK) cell immunotherapy for children poor risk b-cell (CD20+) leukemia and lymphoma (L/L)	Journal of Clinical Oncology. Conference	30		0732-183X	http://meeting.ascopubs.org/cgi/content/abstract/30/15_suppl/e13022?sid=e62d435e-de07-45b3-9b15-5f9112c02817
18069	Journal Article	Zotero Not Found	Open Access: Oxford Academic	B. T. Chung, J.;Olsen, R.	2018	Mutational landscape of intermediate-risk and poor-risk acute myeloid leukemia (AML) adult patients by next-generation sequencing (NGS): One academic center's experience	American Journal of Clinical Pathology	150(Supplement 1)	S154	1943-7722		10.1093/ajcp/aqy112
18070	Journal Article	Zotero Not Found	N/A	B. M. T. Cikota, L. J.;Tarabar, O. T.;Magic, Z. M.	2007	Detection of t(14;18), P53 and RAS gene mutations and quantification of residual disease in patients with B-cell Non-Hodgkin's lymphoma	Journal of Experimental & Clinical Cancer Research	26	535-542	1756-9966	://WOS:000252566100015
18071	Journal Article	Zotero Not Found	Open Access: Science Direct	A. R. Cohen, A.;Bakker, B.;Uderzo, C.;van Lint, M. T.;Esperou, H.;Gaiero, A.;Leiper, A. D.;Dopfer, R.;Cahn, J. Y.;Merlo, F.;Kolb, H. J.;Socie, G.	1999	Final height of patients who underwent bone marrow transplantation for hematological disorders during childhood: a study by the Working Party for Late Effects-EBMT	Blood	93	4109-15	0006-4971
18072	Journal Article	Zotero Not Found	N/A	S. P. Colangeli, P.;Andreani, L.;Beltrami, G.;Scoccianti, G.;Sacchetti, F.;Ceccoli, M.;Totti, F.;Campanacci, D. A.;Capanna, R.	2018	Cryotherapy efficacy and safety as local therapy in surgical treatment of musculoskeletal tumours. A retrospective case series of 143 patients	Journal of Biological Regulators & Homeostatic Agents	32	65-70	0393-974X
18073	Journal Article	Zotero Not Found	No Access	C. H. W. Cole, M. L. N.;Cameron, F. G.;Price, P. J.;Phillips, M. B.;Dadd, G.;Kees, U. R.;Baker, D. L.	1999	The total care unit for pediatric hematology and oncology, Princess Margaret Hospital for Children, Perth, Australia	Pediatric Hematology and Oncology	16(4)	285-289	0888-0018		10.1080/088800199277100
18075	Journal Article	Zotero Not Found	N/A	M. F. Cole-Sinclair, L.;Wright, F.;Mehta, A.;Prentice, H. G.;Hoffbrand, A. V.	1993	Minimal residual disease in acute lymphoblastic leukaemia--PCR analysis of immunoglobulin gene rearrangements	Leukemia & Lymphoma	11 Suppl 2	49-58	1042-8194
18076	Journal Article	Zotero Not Found	N/A	M. F. F. Cole-Sinclair, L.;Hoffbrand, A. V.	1994	Genetic changes: relevance for diagnosis and detection of minimal residual disease in acute lymphoblastic leukaemia	Baillieres Clinical Haematology	7	183-233	0950-3536
18077	Journal Article	Zotero Not Found	N/A	D. J. Coletti	1997	Stressful medical procedures in the context of cancer: Patterns of parent and child coping strategies and psychological adaptation	Dissertation Abstracts International: Section B: The Sciences and Engineering	58	1523	0419-4217
18078	Journal Article	Zotero Not Found	Open Access: Science Direct	J. E. K. Cortes, H. J.;Kantarjian, H. M.;Lipton, J. H.;Kim, D. W.;Conlan, M. G.;Leip, E.;Turnbull, K.;Brummendorf, T. H.;Gambacorti-Passerini, C.	2013	Bosutinib as therapy for chronic phase chronic myeloid leukemia following failure with imatinib plus dasatinib and/or nilotinib: 36-month update	Blood. Conference: 55th Annual Meeting of the American Society of Hematology, ASH	122		0006-4971	http://bloodjournal.hematologylibrary.org/content/122/21/4025.abstract?sid=9e4b5a88-bfdd-4a80-9ead-75a74a223cbf
18079	Journal Article	Zotero Not Found	Open Access: Science Direct	C. A. Z. Costa, B. I.;Yen, S. P.;Winer, E. S.;Ryan, H.;Findley, D.;Metzler, S. R.;Shaw, L.;Tsui, A.;MacKenzie, T. A.;Beaven, A. W.;Lansigan, F.	2016	Short course of bendamustine and rituximab followed by 90Y-ibritumomab tiuxetan in patients with chemotherapy-naive follicular lymphoma (FOL-BRITe): Final report of response rates and progression free survival	Blood. Conference: 58th Annual Meeting of the American Society of Hematology, ASH	128		1528-0020	https://www.bloodjournal.org/content/128/22/1793
18080	Journal Article	Zotero Not Found	N/A	L. H. B. Coutinho, M. L.;Santos, A. M. W.;Ryder, W. D. J.;Chang, J.;Harrison, C. J.;Liu Yin, J. A.;Dexter, T. M.;Testa, N. G.	1996	Evaluation of cytogenetic conversion to Ph- haemopoiesis in long-term bone marrow culture for patients with chronic myeloid leukaemia on conventional hydroxyurea therapy, on pulse high-dose hydroxyurea and on interferon-alpha	British Journal of Haematology	93(4)	869-877	0007-1048
18081	Journal Article	Zotero Not Found	No Access	U. B.-G. Creutzig, C.;Klingebiel, T.;Ebell, W.;Friedrich, W.;Stollmann-Gibbels, B.;Schmidt, H.;Suttorp, M.;Gratwohl, A.;Heyen, P.;et al.,	1992	[Comparison of chemotherapy alone with allogeneic bone marrow transplantation in first full remission in children with acute myeloid leukemia in the AML-BFM-83 and AML-BFM-87 studies--matched pair analysis]	Klinische Padiatrie	204	246-52	0300-8630
18082	Journal Article	Zotero Not Found	No Access	U. S. Creutzig, J.;Kaspers, G. L.;Reinhardt, D.;Zimmermann, M.	2014	Re-induction with L-DNR/FLAG improves response after AML relapse, but not long-term survival	Klinische Padiatrie	226	323-31	1439-3824		10.1055/s-0034-1385918
18083	Journal Article	Zotero Not Found	UoY Access: Science Direct	B. A. H. Cunha, N.;Krol, V.;Eisenstein, L.	2006	Fever of unknown origin due to preleukemia/myelodysplastic syndrome: the diagnostic importance of monocytosis with elevated serum ferritin levels	Heart & Lung	35	277-82	0147-9563
18085	Journal Article	Zotero Not Found	Open Access: Science Direct	A. Q. Dahlberg, M.;Tarlock, K.;Pollard, J. A.;Milano, F.;Meshinchi, S.;Delaney, C.	2019	Demonstration of the Safety of Post Induction Infusion of Ex-Vivo Expanded Cord Blood Progenitor Cells in Pediatric Patients with Relapsed/Refractory Acute Myelogenous Leukemia	Blood	134(Supplement 1)	2614	0006-4971 1528-0020		10.1182/blood-2019-130979
18086	Journal Article	Zotero Not Found	N/A	G. R. Dahllof, B.;Forsberg, C. M.;Borgstrom, B.	1994	Histologic changes in dental morphology induced by high dose chemotherapy and total body irradiation	Oral Surgery, Oral Medicine, Oral Pathology	77	56-60	0030-4220
18087	Journal Article	Zotero Not Found	UoY Access: Science Direct	I. C. Danylesko, G.;Shouval, R.;Besser, M. J.;Jacoby, E.;Shimoni, A.;Nagler, A.;Avigdor, A.	2020	Treatment with anti CD19 chimeric antigen receptor T cells after antibody-based immunotherapy in adults with acute lymphoblastic leukemia	Current Research in Translational Medicine	68	17-22	2452-3186	://WOS:000509340500003	10.1016/j.retram.2019.12.001
18088	Journal Article	Zotero Not Found	UoY Access: Science Direct	N. M. Das, A.;Gupta, R.;Rai, S.;Gupta, S. K.;Singh, S.;Sahoo, R. K.;Gogia, A.;Bakshi, S.;Kumar, L.	2019	Role of CD123 as Determinant of Minimal Residual Disease in Acute Myeloid Leukemia	Clinical Lymphoma, Myeloma and Leukemia	19(Supplement 1)	S235	2152-2650 2152-2669		10.1016/j.clml.2019.07.123
18090	Journal Article	Zotero Not Found	N/A	F. R. A. Davey, N., Jr.;Brunetto, V. L.;MacCallum, J. M.;Nelson, D. A.;Ball, E. D.;Griffin, J. D.;Baer, M. R.;Wurster-Hill, D.;Mayer, R. J.;et al.,	1995	Morphologic characteristics of erythroleukemia (acute myeloid leukemia; FAB-M6): a CALGB study	American Journal of Hematology	49	29-38	0361-8609
18091	Journal Article	Zotero Not Found	N/A	J. D. Drach, D.;Glassl, H.;Gattringer, C.;Huber, H.	1992	Flow cytometric determination of atypical antigen expression in acute leukemia for the study of minimal residual disease	Cytometry	13	893-901	0196-4763
18092	Journal Article	Zotero Not Found	No Access	T. Lehrnbecher	2001	Hematopoietic growth factors in prophylaxis and therapy of infections complications in children with neutropenia	Klinische Padiatrie	213	212-238	0300-8630	://WOS:000170810700011	10.1055/s-2001-16853
18093	Journal Article	Zotero Not Found	N/A	D. M. Levett, P.;Cole, M.;Reid, M. M.	2001	A demographic study of the clinical significance of minimal residual disease in children with acute lymphoblastic leukemia	Medical & Pediatric Oncology	36	365-71	0098-1532
18094	Journal Article	Zotero Not Found	Open Access: National Institute of Health	M. M. Levis, J.;Xie, Z.;McClain, V.;Carson, A.;Stenzel, T.	2016	A novel next-generation sequencing based assay for FLT3/ITD mutations is sensitive and specific and can be used to detect minimal residual disease in AML patients	Haematologica	101(Supplement 1)	215-216	1592-8721	https://www.ncbi.nlm.nih.gov/pmc/articles/PMC4894295/pdf/haematol_2016_s1.pdf
18095	Journal Article	Zotero Not Found	N/A	L. Y. Li, X. J.;Xu, C.;Jiang, L. M.;Shen, L. S.	2012	[Characteristics and monitoring of minimal residual disease in patients with T acute lymphoid leukemia by flow cytometry with two 4-color combinations of fluorescent antibodies]	Zhongguo Shi Yan Xue Ye Xue Za Zhi	20	1103-9	1009-2137
18097	Journal Article	Zotero Not Found	N/A	J. S. H. Lilleyman, I. M.;Stevens, R. F.;Richards, S. M.;Eden, O. B.;Chessells, J. M.;Bailey, C. C.	1992	Cytomorphology of childhood lymphoblastic leukaemia: A prospective study of 2000 patients	British Journal of Haematology	81(1)	52-57	0007-1048
18098	Journal Article	Zotero Not Found	UoY Access: Science Direct	W. B. Limvorapitak, M. J.;Hogge, D. E.;Forrest, D. L.;Nevill, T. J.;Narayanan, S.;Power, M. M.;Nantel, S. H.;Broady, R.;Song, K. W.;Toze, C. L.;Mourad, Y. A.;Sutherland, H. J.;Gerrie, A. S.;White, J.;Sanford, D. S.	11	Outcomes of Intermediate Risk Karyotype Acute Myeloid Leukemia in First Remission Undergoing Autologous Stem Cell Transplantation Compared With Allogeneic Stem Cell Transplantation and Chemotherapy Consolidation: A Retrospective, Propensity-score Adjusted Analysis	Clinical lymphoma, myeloma & leukemia	18	e481-e491	2152-2669		10.1016/j.clml.2018.07.290
18099	Journal Article	Zotero Not Found	N/A	Y. L. Lin, L.;Chen, Z.	1999	[Analysis of fibronectin and laminin in the extracellular matrixes of acute myeloid leukemia and its implications]	Chung-Hua Hsueh Yeh Hsueh Tsa Chih: Chinese Journal of Hematology	20	36-9	0253-2727
18100	Journal Article	Zotero Not Found	N/A	H. S. Z. Liu, M. S.;Zhang, H. L.;Wei, S. Y.;Wang, X. N.;Xi, X. P.;Yu, F. F.;Xi, J. Y.;Wang, M. C.;Zhang, M.	2014	[WT1 gene expression difference in leukemia and non-leukemia and its clinical significance]	Zhongguo Shi Yan Xue Ye Xue Za Zhi	22	1217-21	1009-2137		10.7534/j.issn.1009-2137.2014.05.005
18101	Journal Article	Zotero Not Found	UoY Access: Science Direct	N. N. Liu, H. M.;Hu, L. D.;Jiang, M.;Xu, C.;Hu, J. W.;Wang, J.;Li, Y. H.;Li, B. T.;Lou, X.;Yang, F.;Chen, J. L.;Su, Y. F.;Li, M.;Wang, H. Y.;Ren, J.;Feng, Y. Q.;Zhang, B.;Wang, D. H.;Chen, H.	2015	Outcome of myeloablative allogeneic peripheral blood hematopoietic stem cell transplantation for refractory/relapsed AML patients in NR status	Leukemia Research	39	1375-81	1873-5835		10.1016/j.leukres.2015.10.011
18102	Journal Article	Zotero Not Found	No Access	X. M. Z. Liu, Y.;Zhang, L.;Zhang, Y. C.;Chen, Y. M.;Chen, X. J.;Guo, Y.;Yang, W. Y.;Zhu, X. F.		Characteristics and prognosis of children with recurrent T-cell acute lymphoblastic leukemia: a long-term follow-up report in China	Leukemia & Lymphoma		13	1042-8194	://WOS:000854145800001	10.1080/10428194.2022.2123224
18103	Journal Article	Zotero Not Found	Open Access: Science Direct	F. Z. Locatelli, G.;Bader, P.;Jeha, S.;Schlegel, P. G.;Bourquin, J. P.;Handgretinger, R.;Brethon, B.;Rossig, C.;Chen-Santel, C.	2019	Blinatumomab in pediatric patients with relapsed/refractory bcell precursor and molecularly resistant acute lymphoblastic leukemia (R/R ALL): Updated analysis of 110 patients treated in an expanded access study (RIALTO)	Blood. Conference: 61st Annual Meeting of the American Society of Hematology, ASH	134		1528-0020	https://ashpublications.org/blood/article/134/Supplement_1/1294/426753/Blinatumomab-in-Pediatric-Patients-with-Relapsed	10.1182/blood-2019-121615
18104	Journal Article	Zotero Not Found	Open Access: Science Direct	F. Z. Locatelli, G.;Rizzari, C.;Morris, J. D.;Gruhn, B.;Klingebiel, T.;Parasole, R.;Linderkamp, C.;Flotho, C.;Petit, A.;Micalizzi, C.;Zeng, Y.;Pilankar, D. D.;Kormany, W. N.;Eckert, C.;Moericke, A.;Sartor, M.;Hrusak, O.;Peters, C.;Saha, V.;Vinti, L.;Von Stackelberg, A.	2021	Superior overall survival with blinatumomab versus chemotherapy as pre-transplant consolidation treatment in children with high-risk first-relapse B-cell precursor acute lymphoblastic leukemia (B-ALL): Longer follow-up (FU) of a phase 3 randomized controlled trial (RCT)	Blood	138(SUPPL 1)	1231	1528-0020		10.1182/blood-2021-145476
18105	Journal Article	Zotero Not Found	N/A	Z. B. O. Long, K. C.;Brooks, S. L.;Fischbach, L.;Harris, T. R.;Eshelman, D. A.;Tomlinson, G. E.;Buchanan, G. R.	2006	Incidence and clinical relevance of abnormal complete blood counts in long-term survivors of childhood cancer	Cancer	106	1634-40	0008-543X
18106	Journal Article	Zotero Not Found	N/A	G. S. Lonnerholm, B.;Arvidson, J.;Bengtsson, M.;Carlson, K.;Hagberg, H.;Jakobson, A.;Kreuger, A.;Smedmyr, B.;Totterman, T. H.;et al.,	1992	Autologous bone marrow transplantation in children with acute lymphoblastic leukemia	Acta Paediatrica	81	1017-22	0803-5253
18107	Journal Article	Zotero Not Found	N/A	M. A. A. López-Hernández, M.;De, Diego J.;Borbolla-Escoboza, J. R.;Jiménez, R. M.;Trueba, E.	2004	A randomized trial of dexamethasone before remission induction, in de novo childhood acute lymphoblastic leukemia	Haematologica	89	365-366
18108	Journal Article	Zotero Not Found	Open Access: Science Direct	J. M. G. Michot, L.;Fieschi, C.;Burcheri, S.;Oksenhendler, E.;Galicier, L.	2010	Protective effect of rituximab against lymphoma risk in HIV-associated multicentric castleman disease	Blood. Conference: 52nd Annual Meeting of the American Society of Hematology, ASH	116		0006-4971	http://abstracts.hematologylibrary.org/cgi/content/abstract/116/21/2869?maxtoshow=&hits=60&RESULTFORMAT=&searchid=1&FIRSTINDEX=1080&displaysectionid=Poster+Session&fdate=1/1/2010&tdate=12/31/2010&resourcetype=HWCIT
18109	Journal Article	Zotero Not Found	UoY Access: Science Direct	L. G. Migliore, P.;Favre, C.;Nardi, M.;Sessa, M. R.;Brunori, E.	1991	MICRONUCLEI IN LYMPHOCYTES OF YOUNG-PATIENTS UNDER ANTILEUKEMIC THERAPY	Mutation Research	263	243-248	0921-8262	://WOS:A1991GA79300008	10.1016/0165-7992(91)90008-r
18110	Journal Article	Zotero Not Found	Open Access: Science Direct	F. H. Milano, S.;Gooley, T.;Nicoud, I.;Delaney, C.	2011	Influence of infused naive CD3#SUP#+#/SUP#CD8#SUP#+#/SUP# and CD3#SUP#+#/SUP#CD56#SUP#+#/SUP# NKT-cells on single unit dominance after double cord blood transplantation	Blood. Conference: 53rd Annual Meeting of the American Society of Hematology, ASH	118		0006-4971	http://abstracts.hematologylibrary.org/cgi/content/abstract/118/21/652?maxtoshow=&hits=60&RESULTFORMAT=&searchid=1&FIRSTINDEX=0&displaysectionid=Oral+Sessions&fdate=1/1/2011&tdate=12/31/2011&resourcetype=HWCIT
18112	Journal Article	Zotero Not Found	No Access	Z. S. Mitri, M. T.;El Rassi, F.;Holden, J. T.;Heffner, L. T.;Langston, A.;Waller, E. K.;Winton, E.;McLemore, M.;Bernal-Mizrachi, L.;Jaye, D.;Arellano, M.;Khoury, H. J.	2014	Sensitivity and specificity of cerebrospinal fluid flow cytometry for the diagnosis of leukemic meningitis in acute lymphoblastic leukemia/lymphoma	Leukemia & Lymphoma	55	1498-500	1029-2403		10.3109/10428194.2013.852667
18113	Journal Article	Zotero Not Found	N/A	T. S. Miyamura, N.;Okamura, T.;Yasui, M.;Inoue, M.;Yagi, K.;Sako, M.;Komada, Y.;Matsuyama, T.;Oda, M.;Park, Y. D.;Kawa, K.	2004	Clinical significance of minimal residual disease in childhood acute myeloid leukemia	International Journal of Hematology	79	243-9	0925-5710
18114	Journal Article	Zotero Not Found	N/A	K. K. Miyazaki, S.;Watanabe, T.;Togano, T.;Ohsaka, M.;Suzuki, Y.;Danbara, M.;Horie, R.;Kanda, Y.;Maruta, A.;Higashihara, M.	2007	[Early blastic transformation within a year of imatinib treatment in 2 cases of chronic myeloid leukemia]	Rinsho Ketsueki - Japanese Journal of Clinical Hematology	48	297-304	0485-1439
18115	Journal Article	Zotero Not Found	N/A	S. K. Mizuta, A.;Morishita, Y.;Atsuta, Y.;Sao, H.;Miyamura, K.;Sakamaki, H.;Ueda, R.;Morishima, Y.	2007	Long-term follow-up of 14 patients with philadelphia chromosome-positive acute lymphoblastic leukemia following autologous bone marrow transplantation in first complete remission	International Journal of Hematology	85	140-5	0925-5710
18116	Journal Article	Zotero Not Found	No Access	B. F. Mladosievicova, A.;Petrasova, H.;Hulin, I.	2000	Late effects of anthracycline therapy in childhood on signal-averaged ECG parameters	International Journal of Molecular Medicine	5	411-414	1107-3756	://WOS:000085930300015
18117	Journal Article	Zotero Not Found	No Access	X. D. Z. Mo, X. Y.;Xu, L. P.;Liu, D. H.;Zhang, X. H.;Chen, H.;Wang, Y.;Huang, X. J.	2014	Interferon alpha: The salvage therapy for patients with unsatisfactory response to minimal residual disease-directed modifed donor lymphocyte infusion	Chinese Medical Journal	127(14)	2583-2587	0366-6999	http://www.cmj.org/ch/reader/create_pdf.aspx?file_no=20132908&year_id=2014&quarter_id=14&falg=1	10.3760/cma.j.issn.0366-6999.20132908
18118	Journal Article	Zotero Not Found	N/A	S. S. Modvig, S. M.;Madsen, H. O.;Rosthoj, S.;Juvonen, V.;Osnes, L. T. N.;Valerhaugen, H.;Hultdin, M.;Marincevic, M.;Matuzeviciene, R.;et al.,	2017	Flow cytometry based MRD monitoring is an accurate risk stratification tool in acute Tlymphoblastic leukemia	Blood	130
18119	Journal Article	Zotero Not Found	UoY Access: Science Direct	H. B. Mohamed, N.;Annaka, L.;Abdelallah, N. E.	2022	ALL-097 Elevated CD83 in Adult Acute Lymphoblastic Leukemia Associated With Poor Clinical Outcome	Clinical Lymphoma, Myeloma and Leukemia	22(Supplement 2)	S194	2152-2650 2152-2669	http://www.sciencedirect.com/science/journal/21522650	10.1016/s2152-2650%2822%2901183-1
18120	Journal Article	Zotero Not Found	N/A	S. I. A. Moiseev, K. M.	1996	[Current principles of treatment of acute nonlymphoblastic leukemia]	Gematologiia i Transfuziologiia	41	2023-06-03	0234-5730
18121	Journal Article	Zotero Not Found	No Access	A. M. W. Mojica, A. D.	2021	A Case of Myelofibrosis and Myelodysplasia Identified following Exposure to Isotretinoin	Journal of Pediatric Hematology/Oncology	43(1)	E136-E137	1077-4114 1536-3678	http://journals.lww.com/jpho-online	10.1097/mph.0000000000001691
18122	Journal Article	Zotero Not Found	N/A	A. M. Molassiotis, P. J.	1999	Quality of life in patients with chronic myeloid leukemia after unrelated donor bone marrow transplantation	Cancer Nursing	22	340-9	0162-220X
18123	Journal Article	Zotero Not Found	N/A	A. v. d. A. Molassiotis, O. B.;Milligan, D. W.;Goldman, J. M.;Boughton, B. J.;Holmes, J. A.;Thomas, S.	1996	Quality of life in long-term survivors of marrow transplantation: comparison with a matched group receiving maintenance chemotherapy	Bone Marrow Transplantation	17	249-58	0268-3369
18124	Journal Article	Zotero Not Found	Open Access: Science Direct	M. S. Molica, E.;Danilo, A. F.;Latagliata, R.;Colafigli, G.;Rizzo, L.;Diverio, D.;Foa, R.;Breccia, M.	2018	Overall survival and response rates after a 10-year follow-up of chronic myeloid leukemia patients in chronic phase treated with imatinib in a real-life practice	Blood. Conference: 60th Annual Meeting of the American Society of Hematology, ASH	132		0006-4971	http://www.bloodjournal.org/content/132/Suppl_1/1741	10.1182/blood-2018-99-116486
18125	Journal Article	Zotero Not Found	No Access	S. G. Molica, D.;Mirabelli, R.;Levato, L.;Gentile, M.;Lentini, M.;Morabito, F.	2014	Changes in the incidence, pattern of presentation and clinical outcome of early chronic lymphocytic leukemia patients using the 2008 International Workshop on CLL guidelines	Expert Review of Hematology	7	691-5	1747-4094		10.1586/17474086.2014.954542
18126	Journal Article	Zotero Not Found	Open Access: Science Direct	B. G. V. Molina, M.;Herrero, B.;Deltoro, N.;Ruiz, J.;Perez Martinez, A.;Diaz, M. A.	2019	Kinetics and Risk Factors of Relapse after Allogeneic Stem Cell Transplantation in Children with Leukemia: A Long-Term Follow-Up Single-Center Study	Biology of Blood and Marrow Transplantation	25(1)	100-106	1083-8791 1523-6536	http://www.bbmt.org/issues	10.1016/j.bbmt.2018.08.012
18127	Journal Article	Zotero Not Found	Open Access: Science Direct	E. S. Molina, G.;Hanley, P.;Ahmed, R.	2019	A Rare Presentation of Acute Immune Thrombocytopenia, Refractory to First Line Therapy, Despite Euthyroid State	Blood	134(Supplement 1)	4900	0006-4971 1528-0020		10.1182/blood-2019-126200
18128	Journal Article	Zotero Not Found	No Access	C. A. D. T. Moraes, N. M.;Cavalcante, F. H.	2008	Pediatric acute promyelocytic leukemia: All-transretinoic acid therapy in a Brazilian pediatric hospital	Journal of Pediatric Hematology Oncology	30	387-390	1077-4114	://WOS:000255614700011	10.1097/MPH.0b013e3181662493
18129	Journal Article	Zotero Not Found	Open Access: Science Direct	T. A. Mori, Y.;Watanabe, R.;Yamazaki, R.;Kato, J.;Shimizu, T.;Shigematsu, N.;Kubo, A.;Yajima, T.;Hibi, T.;Ikeda, Y.;Okamoto, S.	2008	Long-term follow-up of allogeneic hematopoietic stem cell transplantation for de novo acute myelogenous leukemia with a conditioning regimen of total body irradiation and granulocyte colony-stimulating factor-combined high-dose cytarabine	Biology of Blood & Marrow Transplantation	14	651-7	1523-6536		10.1016/j.bbmt.2008.03.006
18130	Journal Article	Zotero Not Found	Open Access: Science Direct	A. S. Moricke, A.;Zimmermann, M.;Mann, G.;Attarbaschi, A.;Koehler, R.;Panzer-Grumayer, R.;Stanulla, M.;Cario, G.;Reiter, A.;Niggli, F.;Bartram, C. R.;Schrappe, M.	2011	Major improvement of outcome in pediatric high-risk acute lymphoblastic leukemia by addition of BFM chemotherapy element phase IB": A comparative data analysis of trials ALL-BFM 95 and ALL-BFM 2000"	Blood. Conference: 53rd Annual Meeting of the American Society of Hematology, ASH	118		0006-4971	http://abstracts.hematologylibrary.org/cgi/content/abstract/118/21/1504?maxtoshow=&hits=60&RESULTFORMAT=&searchid=1&FIRSTINDEX=2040&displaysectionid=Poster+Sessions&fdate=1/1/2011&tdate=12/31/2011&resourcetype=HWCIT
18131	Journal Article	Zotero Not Found	Open Access: Science Direct	K. T. W. Mueller, E.;Sickert, D.;Grupp, S. A.;Maude, S. L.;Levine, J. E.;Laetsch, T. W.;Pulsipher, M. A.;Boyer, M. W.;August, K. J.;Awasthi, R.;Levine, B. L.;June, C. H.;Taran, T.;Wood, P. A.;Myers, G. D.	2017	Impact of humoral immunogenicity (anti-MCAR19 antibodies) on CTL019 cellular kinetics, efficacy, and safety	Blood. Conference: 59th Annual Meeting of the American Society of Hematology, ASH	130		1528-0020	http://www.bloodjournal.org/content/130/Suppl_1/1281
18132	Journal Article	Zotero Not Found	UoY Access: Science Direct	L. Muffly	2021	Measurable Residual Disease in Acute Lymphoblastic Leukemia: Optimization and Innovation in 2021 and Beyond	Clinical Lymphoma, Myeloma and Leukemia	21(Supplement 1)	S85-S87	2152-2650 2152-2669		10.1016/s2152-2650%2821%2901222-2
18133	Journal Article	Zotero Not Found	Open Access: Science Direct	L. A. Muffly, S.;Johnston, L.;Lowsky, R.;Meyer, E. H.;Miklos, D. B.;Negrin, R. S.;Rezvani, A.;Shiraz, P.;Shizuru, J. A.;Sidana, S.;Weng, W. K.;Cunanan, K.	2020	Allogeneic Hematopoietic Cell Transplantation for Adult Acute Lymphoblastic Leukemia: Significant Increase in Survival in the Post-Targeted Immunotherapy Era	Biology of Blood and Marrow Transplantation	26(3 Supplement)	S106	1083-8791 1523-6536		10.1016/j.bbmt.2019.12.611
18135	Journal Article	Zotero Not Found	Open Access: Science Direct	L. S. L. Muffly, Q.;Alvarez, E.;Kahn, J. M.;Winestone, L. E.;Cress, R.;Penn, D.;Keegan, T. H. M.	2018	Hematopoietic cell transplantation in first remission amongst adolescent and young adult acute lymphoblastic leukemia: A population-level analysis across the united states	Blood. Conference: 60th Annual Meeting of the American Society of Hematology, ASH	132		0006-4971	http://www.bloodjournal.org/content/132/Suppl_1/3965	10.1182/blood-2018-99-111205
18136	Journal Article	Zotero Not Found	Open Access: Science Direct	L. S. S. Muffly, W.;Breitenbach, K.;Mulkey, F.;Luger, S.;Advani, A.;Parker, E.;Foster, M. C.;Liedtke, M.;Garcia, R.;Coffan, K.;Sipin-Sayno, J.;McNeer, J.;Tallman, M. S.;Appelbaum, F. R.;Stone, R. M.;Larson, R. A.	2012	Who participates in an adult cooperative group trial for adolescent and young adults (AYAs)? Baseline demographic and psychosocial characteristics of AYAs enrolled on intergroup trial C10403 for acute lymphoblastic leukemia (ALL)	Blood. Conference: 54th Annual Meeting of the American Society of Hematology, ASH	120		0006-4971	http://abstracts.hematologylibrary.org/cgi/content/abstract/120/21/3535?maxtoshow=&hits=80&RESULTFORMAT=&searchid=1&FIRSTINDEX=0&displaysectionid=Poster+Session&fdate=1/1/2012&tdate=12/31/2012&resourcetype=HWCIT
18134	Journal Article	Zotero Not Found	Open Access: Science Direct	L. Y. Muffly, J.;Jacobson, S.;Advani, A.;Luger, S. M.;Tallman, M. S.;Litzow, M. R.;Foster, M. C.;Appelbaum, F. R.;Larson, R. A.;Keegan, T.;Stock, W.	2021	Enrollment Characteristics and Outcomes of Hispanic and Black AYA ALL Patients Enrolled on a U.S. Intergroup Clinical Trial: A Comparison of the CALGB 10403 (Alliance) Cohort with U.S. Population-Level Data	Blood	138(Supplement 1)	337	0006-4971 1528-0020		10.1182/blood-2021-148804
18137	Journal Article	Zotero Not Found	N/A	T. I. Y. Mughal, A.;Szydlo, R. M.;Dazzi, F.;Olavarria, E.;van Rhee, F.;Kaeda, J.;Cross, N. C.;Craddock, C.;Kanfer, E.;Apperley, J.;Goldman, J. M.	2001	Molecular studies in patients with chronic myeloid leukaemia in remission 5 years after allogeneic stem cell transplant define the risk of subsequent relapse	British Journal of Haematology	115	569-74	0007-1048
18138	Journal Article	Zotero Not Found	UoY Access: Science Direct	I. N. B. Muhsen, M.;Savani, B. N.;Estey, E. H.;Hashmi, S. K.	2020	Follow-up issues in survivors of hematologic malignancies - Current stance and future perspectives	Blood Reviews	44	8	0268-960X	://WOS:000585926100003	10.1016/j.blre.2020.100674
18139	Journal Article	Zotero Not Found	N/A	E. S. Muller, C.	1992	Routine bone marrow punctures during remission of acute myelogenous leukemia	Leukemia	6	419	0887-6924
18141	Journal Article	Zotero Not Found	Open Access: Science Direct	M. R. F. Muppidi, C. W.;Ford, L. A.;Ontiveros, E. P.;Thompson, J. E.;Griffiths, E. A.;Wang, E. S.	2015	CLAG+/-m (cladribine, cytarabine, granulocyte colony stimulating factor +/- mitoxantrone) results in high response rates in older patients with secondary and relapsed/refractory acute myeloid leukemia-a single institute experience	Blood	126(23)	1341	0006-4971	http://www.bloodjournal.org/content/126/23/1341
18142	Journal Article	Zotero Not Found	N/A	S. G. Murea, H.;Hahn, U.;Pforsich, M.;Moos, M.;Haas, R.	1996	Successful collection and transplantation of peripheral blood stem cells in cancer patients using large-volume leukaphereses	Journal of Clinical Apheresis	11	185-94	0733-2459
18143	Journal Article	Zotero Not Found	Open Access: Science Direct	G. S. G. K. Murthy, S. H.;Szabo, A.;Harrington, A. M.;Michaelis, L. C.;Abedin, S.;Carlson, K.;Runaas, L.;Longo, W. L.;Hinman, A.;Maldonado-Schmidt, S.;Thomas, A.;Baim, A.;Litzow, M. R.;Atallah, E. L.	2021	A phase I study of pevonedistat, azacitidine and venetoclax for patients with relapsed/refractory acute myelogenous leukemia (AML)	Blood	138(SUPPL 1)	2347	1528-0020		10.1182/blood-2021-149351
18144	Journal Article	Zotero Not Found	Open Access: Science Direct	A. C. Muslimani, M. M.;Margolis, J.;Nadeau, L.;Ye, H.;Micale, M.;Huang, J.;Jaiyesimi, I.	2011	Pulmonary infiltrates (PI) in acute myeloid leukemia (AML) during induction treatment (IT). How much do we know?	Blood. Conference: 53rd Annual Meeting of the American Society of Hematology, ASH	118		0006-4971	http://abstracts.hematologylibrary.org/cgi/content/abstract/118/21/2087?maxtoshow=&hits=60&RESULTFORMAT=&searchid=1&FIRSTINDEX=60&displaysectionid=Poster+Sessions&fdate=1/1/2011&tdate=12/31/2011&resourcetype=HWCIT
18146	Journal Article	Zotero Not Found	Open Access: Science Direct	Y. H. Najean, O.	1990	Long-term (5 to 20 years) Evolution of nongrafted aplastic anemias. The Cooperative Group for the Study of Aplastic and Refractory Anemias	Blood	76	2222-8	0006-4971
18147	Journal Article	Zotero Not Found	Open Access: Science Direct	R. I. Nakamura, A.;Goldstein, L.;Tsai, W.;Aquino, L.;Forman, S. J.;Diamond, D.	2013	Quantitative monitoring of Wilms' tumor 1 expression in predicting relapse after allogeneic hematopoietic stem cell transplantation in patients with acute leukemia and myelodysplastic syndrome	Blood. Conference: 55th Annual Meeting of the American Society of Hematology, ASH	122		0006-4971	http://bloodjournal.hematologylibrary.org/content/122/21/2075.abstract?sid=d579ec17-842c-47fc-85a8-8b48a933e01c
18148	Journal Article	Zotero Not Found	N/A	Nct	2005	Three Immunosuppressive Treatment Regimens for Severe Aplastic Anemia	https://clinicaltrials.gov/show/NCT00260689
18149	Journal Article	Zotero Not Found	N/A	Nct	2008	Fludarabine and Rituximab With or Without Lenalidomide or Cyclophosphamide in Treating Patients With Symptomatic Chronic Lymphocytic Leukemia	https://clinicaltrials.gov/show/NCT00602459
18150	Journal Article	Zotero Not Found	Open Access: Science Direct	C. M. R. Niemeyer, A.;Riehm, H.;Donnelly, M.;Gelber, R. D.;Sallan, S. E.	1991	Comparative results of two intensive treatment programs for childhood acute lymphoblastic leukemia: The Berlin-Frankfurt-Munster and Dana-Farber Cancer Institute protocols	Annals of Oncology	2	745-9	0923-7534
18151	Journal Article	Zotero Not Found	N/A	J. E. Sanders	1991	Endocrine problems in children after bone marrow transplant for hematologic malignancies. The Long-term Follow-up Team	Bone Marrow Transplantation	8 Suppl 1	2023-04-02	0268-3369
18152	Journal Article	Zotero Not Found	UoY Access: Science Direct	X. X. C. Yu, X. H.;Yan, H.;Luo, X. Y.;Zhao, X. S.;Sun, Y. Q.;Wang, Y.;Xu, L. P.;Zhang, X. H.;Chang, Y. J.;Huang, X. J.;Zhao, X. Y.	8	Delay expression of NKp30 on NK cells correlates with long-term mycophenolate mofetil treatment and higher EBV viremia post allogenic hematological stem cells transplantation	Clinical Immunology	205	49-56	1521-7035		10.1016/j.clim.2019.05.010
18153	Journal Article	Zotero Not Found	Open Access: Science Direct	S. F. Yuda, S.;Onishi, A.;Tanaka, T.;Inamoto, Y.;Kurosawa, S.;Kim, S. W.;Fukuda, T.	6	Extramedullary Relapse of Acute Myelogenous Leukemia after Allogeneic Hematopoietic Stem Cell Transplantation	Biology of Blood & Marrow Transplantation	25	1152-1157	1523-6536		10.1016/j.bbmt.2019.01.011
18154	Journal Article	Zotero Not Found	UoY Access: Science Direct	S. S. Zachaki, C.;Koromila, T.;Manola, K. N.;Kalomoiraki, M.;Daraki, A.;Koumbi, D.;Athanasiadou, A.;Kanavakis, E.;Kollia, P.;Sambani, C.	2013	High frequency of NAD(P)H:quinone oxidoreductase 1 (NQO1) C(609)T germline polymorphism in MDS/AML with trisomy 8	Leukemia Research	37	742-6	1873-5835		10.1016/j.leukres.2013.04.015
18155	Journal Article	Zotero Not Found	N/A	D. K. Zackova, H.;Doubek, M.;Pospisil, Z.;Dvorakova, D.;Jurcek, T.;Moravcova, J.;Machova, K.;Rulcova, J.;Dobesova, B.;Rysava, J.;Cetkovsky, P.;Razga, F.;Mayer, J.	2009	Efficacy and safety of imatinib in the first line chronic myeloid Leukemia (CML) treatment. An analysis of a comprehensive population-based database	Haematologica	2)	346	0390-6078	http://www.haematologica.org/cgi/reprint/94/supplement_2/1
18156	Journal Article	Zotero Not Found	Open Access: Haematologica	D. K. Zackova, H.;Dusek, L.;Muzik, J.;Dobesova, B.;Rysava, J.;Racil, Z.;Doubek, M.;Dvorakova, D.;Jurcek, T.;Razga, F.;Moravcova, J.;Machova Polakova, K.;Rulcova, J.;Cetkovsky, P.;Mayer, J.	2010	Imatinib in the first line chronic myeloid leukemia (CML) treatment. Can we compare the real-life data to clinical trial results?	Haematologica	2)	350	0390-6078	http://www.haematologica.org/cgi/reprint/95/sup
18157	Journal Article	Zotero Not Found	No Access	H. A. G. Zaheer, F. M.;Bagnara, M.;Gordon-Smith, E. C.;Rutherford, T. R.	1994	Differential sensitivity to cryopreservation of clonogenic progenitor cells and stromal precursors from leukemic and normal bone marrow	Stem Cells	12	180-6	1066-5099
18158	Journal Article	Zotero Not Found	Open Access: Science Direct	A. A. C. Zahr, J. E.;Verstovsek, S.;Matthews, J.;Jain, N.;Jabbour, E. J.;Garcia-Manero, G.;Andreef, M.;Naqvi, K.;Kantarjian, H. M.;Borthakur, G.	2016	Eltrombopag for the management of thrombocytopenia associated with tyrosine kinase therapy in patients with chronic myeloid leukemia and myelofibrosis	Blood. Conference: 58th Annual Meeting of the American Society of Hematology, ASH	128		1528-0020	http://www.bloodjournal.org/content/128/22/3062
18159	Journal Article	Zotero Not Found	No Access	K. B. F. Zahra, W.;Ben Youssef, Y.;Zaghouani, H.;Chebchoub, I.;Zaier, M.;Badreddine, S.;Braham, N.;Sennana, H.;Khelif, A.	2012	Chronic myeloid leukemia as a secondary malignancy after lymphoma in a child. A case report and review of the literature	Onkologie	35	690-3	1423-0240		10.1159/000343952
18160	Journal Article	Zotero Not Found	No Access	A. J. Zaidi, Liza-Marie;Church, Christopher L.;Gomez-Garcia, Wendy C.;Popescu, Marcela I.;Margolin, Judith F.;Ribeiro, Raul C.	2015	Response to the letter to the editor from Bleyer	Journal of Adolescent and Young Adult Oncology	4	93	2156-5333 2156-535X		10.1089/jayao.2015.0020
18161	Journal Article	Zotero Not Found	Open Access: Science Direct	A. U. M. Zaidi, L.;Callaghan, M. U.;Sarnaik, S. A.;Taub, J. W.	2016	Learning not to judge a book by its cover: A case series of malignancy masquerading as common presentations of sickle cell disease	Blood. Conference: 58th Annual Meeting of the American Society of Hematology, ASH	128		1528-0020	https://www.bloodjournal.org/content/128/22/4872
18164	Journal Article	Zotero Not Found	Open Access: Science Direct	M. M. Zaliova, A. V.;Cazzaniga, G.;Stanulla, M.;Harvey, R. C.;Roberts, K. G.;Heatley, S. L.;Loh, M. L.;Konopleva, M.;Chen, I. M.;Zimmermannova, O.;Schwab, C.;Smith, O.;Mozziconacci, M. J.;Chabannon, C.;Kim, M.;Falkenburg, J. H. F.;Norton, A.;Marshall, K.;Haas, O. A.;Starkova, J.;Stuchly, J.;Hunger, S. P.;White, D.;Mullighan, C. G.;Willman, C. L.;Stary, J.;Trka, J.;Zuna, J.	2015	Characterization of leukemias with ETV6-ABL1 fusion	Blood	126(23)	84	0006-4971	http://www.bloodjournal.org/content/126/23/84
18165	Journal Article	Zotero Not Found	UoY Access: Science Direct	A. F. D. Zamani, N.;Houshmand, M.;Nabavizadeh, N.	10	miR-324-3p and miR-508-5p expression levels could serve as potential diagnostic and multidrug-resistant biomarkers in childhood acute lymphoblastic leukemia	Leukemia Research	109	106643	1873-5835		10.1016/j.leukres.2021.106643
18166	Journal Article	Zotero Not Found	N/A	F. S. Zamani, R.;Eslami, S. M.;Razavi, S. M.;Basi, A.	2009	Hydroxyurea therapy in 49 patients with major beta-thalassemia	Archives of Iranian Medicine	12	295-7	1029-2977
18167	Journal Article	Zotero Not Found	Insufficient Metadata	L. R. Zanesco, A.;Putti, M. C.;Pillon, M.;Cesaro, S.	1994	NON-HODGKINS-LYMPHOMAS IN CHILDHOOD - REALITIES AND PROSPECTS IN 1994	Rivista Italiana Di Pediatria-Italian Journal of Pediatrics	20	615-620	0390-671X	://WOS:A1994QR67400004
18168	Journal Article	Zotero Not Found	N/A	R. W. Zanetti, A. B.;Sicignano, N.;Feldman, B.	2021	Long term follow up in the us department of defense pediatricleukemia survivor population	Pediatrics	147(3)	1049-1052	1098-4275	https://pediatrics.aappublications.org/content/147/3_MeetingAbstract/1049.2	10.1542/peds.147.3_MeetingAbstract.1049-a
18170	Journal Article	Zotero Not Found	N/A	A. L. Zaritskii, E. G.;Vinogradova, OIu;Druzhkova, G. A.;Kolosheinova, T. I.;Loria, S. S.;Pospelova, T. I.;Krylova, I. V.;Kruglov, S. S.;Kuznetsov, S. V.;Chelysheva, EIu;Abakumov, E. M.;Sokolova, M. A.;Nemchenko, I. S.;Zakharova, E. S.;Goriacheva, S. R.;Kolosova, LIu;Vakhrusheva, M. V.;Liamkina, A. S.;Chernova, O. A.;Machiulaitene, E. R.;Ivanova, V. L.;Udal'eva, VIu;Shneider, T. V.;Ogorodnikova I…	2007	[Prognosis factors in imatinib mesilate therapy in patients with a chronic phase of Ph-positive chronic myeloid leukemia: data from a multicenter non-randomized trial in Russia]	Terapevticheskii Arkhiv	79	17-22	0040-3660
18171	Journal Article	Zotero Not Found	Open Access: Wiley	V. L. Zarkhin, L.;Kambham, N.;Sigdel, T.;Salvatierra, O.;Sarwal, M. M.	2008	A Randomized, Prospective Trial of Rituximab for Acute Rejection in Pediatric Renal Transplantation	American Journal of Transplantation	8	2607-2617	1600-6135	://WOS:000261053600021	10.1111/j.1600-6143.2008.02411.x
18172	Journal Article	Zotero Not Found	Open Access: Science Direct	A. N. Zarzour, A.;Kalaycio, M.;Patel, B. J.;Gerds, A. T.;Clemente, M. J.;Hirsch, C. M.;Carew, J. S.;Advani, A. S.;Sanikommu, S. R.;Przychodzen, B.;Carraway, H. E.;Mukherjee, S.;Maciejewski, J. P.;Sekeres, M. A.	2015	Outcome of newly diagnosed acute myeloid leukemia (AML) refractory to 1 or 2 cycles of induction chemotherapy	Blood	126(23)	1319	0006-4971	http://www.bloodjournal.org/content/126/23/1319
18174	Journal Article	Zotero Not Found	N/A	I. D. Zbieranowski, C.;Bell, V.;Knape, W. A.;Murray, D.	1993	DETECTION OF FALSE DNA ANEUPLOIDY AND FALSE DNA MULTIPLOIDY IN FLOW CYTOMETRIC DNA ANALYSIS	Analytical Cellular Pathology	5	69-84	0921-8912	://WOS:A1993KU21500001
18175	Journal Article	Zotero Not Found	N/A	K. S. Zdrahalova, P.;Smisek, P.;Keslova, P.;Sterba, J.;Hrstkova, H.;Blazek, B.;Mihal, V.;Hak, J.;Prochazkova, D.;et al.,	2011	The relapsed AML 2001/01, 02 study for children with relapsed acute myeloid leukaemia or initially resistant disease has improved outcome	Transfuze a hematologie dnes	17	113-121
18177	Journal Article	Zotero Not Found	N/A	A. C. Zehir, C. C.;Devlin, S.;Kishtagari, A.;Hyman, D. M.;Solit, D. B.;Robson, M. E.;Baselga, J.;Arcila, M. E.;Tallman, M. S.;Levine, R. L.;Berger, M. F.	2016	Prevalence of clonal hematopoiesis in patients with advanced cancer	Journal of Clinical Oncology. Conference	34		1527-7755	http://meeting.ascopubs.org/cgi/content/abstract/34/15_suppl/1511?sid=b1574933-7d62-4615-b468-8e3bed5cdb3e
17678	Report	EndNote Not Found	No Access		2012	C-abl oncogene 1, nonreceptor tyrosine kinase (ABL1) variant testing in acquired tyrosine kinase inhibitor (TKI) resistance					The report may be purchased from:http://www.hayesinc.com/hayes/crd/?crd=14558
17679	Report	EndNote Not Found	No Access		2013	Prolaris test for prediction of prostate cancer progression					The report may be purchased from: http://www.hayesinc.com/hayes/crd/?crd=15858
17680	Report	EndNote Not Found	No Access		2014	ChemoFx assay (Precision Therapeutics Inc.) for prediction of response to chemotherapy for ovarian cancer					The report may be purchased from: http://www.hayesinc.com/hayes/crd/?crd=9378
17681	Report	EndNote Not Found	N/A		2021	The Prognosis in Palliative care Study II (PiPS2)
17682	Report	EndNote Not Found	No Access	F. P. R. Augustovski, A.;Alcaraz, A.;Bardach, A.;Ferrante, D.;Garcia Marti, S.;Glujovsky, D.;Lopez, A.;Regueiro, A.;Colantonio, L.	2006	Usefulness of ceramic or metal on metal prostheses in total hip replacement
17683	Report	EndNote Not Found	Open Access: NIHR Journals	C. R. B. Bankhead, J.;Bukach, C.;Webster, P.;Stewart-Brown, S.;Munafo, M.;Austoker, J.	2003	The impact of screening on future health-promoting behaviours and health beliefs: a systematic review
17684	Report	EndNote Not Found	N/A	A. S. Basu, P.	2009	Comparison of diagnostic accuracy between immunochemical and guaiac based faecal occult blood tests for colorectal cancer detection: a systematic review of the literature
17685	Report	EndNote Not Found	Open Access: NLM	M. C. Mujoomdar, K.;Spry, C.	2009	Fecal immunochemical tests for colorectal cancer screening of average risk individuals: a systematic review of accuracy and compliance
18178	Report	Zotero Not Found	No Access		2012	C-abl oncogene 1, nonreceptor tyrosine kinase (ABL1) variant testing in acquired tyrosine kinase inhibitor (TKI) resistance					The report may be purchased from:http://www.hayesinc.com/hayes/crd/?crd=14558
18179	Report	Zotero Not Found	No Access		2013	Prolaris test for prediction of prostate cancer progression					The report may be purchased from: http://www.hayesinc.com/hayes/crd/?crd=15858
18180	Report	Zotero Not Found	No Access		2014	ChemoFx assay (Precision Therapeutics Inc.) for prediction of response to chemotherapy for ovarian cancer					The report may be purchased from: http://www.hayesinc.com/hayes/crd/?crd=9378
18181	Report	Zotero Not Found	N/A		2021	The Prognosis in Palliative care Study II (PiPS2)
18182	Report	Zotero Not Found	No Access	F. P. R. Augustovski, A.;Alcaraz, A.;Bardach, A.;Ferrante, D.;Garcia Marti, S.;Glujovsky, D.;Lopez, A.;Regueiro, A.;Colantonio, L.	2006	Usefulness of ceramic or metal on metal prostheses in total hip replacement
18183	Report	Zotero Not Found	Open Access: NIHR Journals	C. R. B. Bankhead, J.;Bukach, C.;Webster, P.;Stewart-Brown, S.;Munafo, M.;Austoker, J.	2003	The impact of screening on future health-promoting behaviours and health beliefs: a systematic review
18184	Report	Zotero Not Found	N/A	A. S. Basu, P.	2009	Comparison of diagnostic accuracy between immunochemical and guaiac based faecal occult blood tests for colorectal cancer detection: a systematic review of the literature
18185	Report	Zotero Not Found	Open Access: NLM	M. C. Mujoomdar, K.;Spry, C.	2009	Fecal immunochemical tests for colorectal cancer screening of average risk individuals: a systematic review of accuracy and compliance
17696	Web Page	EndNote Not Found	N/A	I. M. L. Astellas Pharma Global Development, a wholly owned subsidiary of Pfizer Inc;Astellas Pharma, Inc		A Study to Determine Safety and Tolerability of Enzalutamide (MDV3100) in Combination With Abiraterone Acetate in Bone Metastatic Castration-Resistant Prostate Cancer Patients					https://ClinicalTrials.gov/show/NCT01650194
17686	Web Page	EndNote Not Found	N/A	G. Australasian Leukaemia;Lymphoma	2010	The research project is trying to find out if we can improve the results of best available chemotherapy for Chronic Lymphocytic Leukaemia (CLL) by the addition of a new drug called lenalidomide					https://anzctr.org.au/ACTRN12610000060044.aspx
17687	Web Page	EndNote Not Found	N/A	G. Australasian Leukaemia;Lymphoma	2022	Advancing treatment therapies in Myelodysplasia					https://anzctr.org.au/ACTRN12622000410752.aspx
17688	Web Page	EndNote Not Found	N/A	H. O. Australian;New Zealand Children’s, Group	2018	A Phase II Study of Panobinostat in Paediatric, Adolescent and Young Adult Patients with Solid Tumours Including Osteosarcoma, Malignant Rhabdoid Tumour/Atypical Teratoid Rhabdoid Tumours and Neuroblastoma					https://anzctr.org.au/ACTRN12618000321246.aspx
17697	Web Page	EndNote Not Found	N/A	L. Autolus		CD19 22 CAR T Cells (AUTO3) for the Treatment of B Cell Acute Lymphoblastic Leukemia (ALL)					https://ClinicalTrials.gov/show/NCT03289455
17698	Web Page	EndNote Not Found	N/A	M. Baylor College of		T-Regulatory Cell Kinetics, Stem Cell Transplantation, REGKINE					https://ClinicalTrials.gov/show/NCT00578461
17699	Web Page	EndNote Not Found	N/A	M. C. f. Baylor College of, Cell;Gene Therapy, Baylor College of Medicine;The Methodist Hospital Research, Institute		Reduced Intensity Preparative Regimen Followed by Stem Cell Transplant (FAB)					https://ClinicalTrials.gov/show/NCT00579111
17700	Web Page	EndNote Not Found	N/A	M. T. M. H. R. Baylor College of, Institute		Stem Cell Transplant for Hematologic Diseases					https://ClinicalTrials.gov/show/NCT00058825
17701	Web Page	EndNote Not Found	N/A	M. T. M. H. R. Baylor College of, Institute;Center for, Cell;Gene Therapy, Baylor College of Medicine		Rituxan + BEAM and Auto Stem Cell Transplant for High Risk Lymphoma or Hodgkin's Disease					https://ClinicalTrials.gov/show/NCT01702961
17695	Web Page	EndNote Not Found	N/A	U. o. Birmingham	2013	FLAMSA-BU conditioning regimen in patients with acute myeloid leukaemia and myelodysplasia undergoing allogeneic stem cell transplantation					https://www.isrctn.com/ISRCTN50855000
17691	Web Page	EndNote Not Found	N/A	L. H. Board	2008	Pregabalin bone trial					http://isrctn.com/ISRCTN66947249
17690	Web Page	EndNote Not Found	N/A	H. Central Manchester;Manchester Children's	2006	Evaluation of pneumococcal conjugate vaccine (Prevenar) in patients with myeloma and chronic lymphocytic leukaemia					http://isrctn.com/ISRCTN21541376
17692	Web Page	EndNote Not Found	N/A	L. R. Fund	2004	A pilot study of continuous imatinib mesylate (IM) versus pulsed imatinib with or without lenograstim (recombinant human granulocyte colony stimulating factor [rHu-GCSF]) in chronic myeloid leukaemia (CML) patients who have achieved a complete cytogenetic response					https://www.isrctn.com/ISRCTN56578157
17689	Web Page	EndNote Not Found	N/A	R. Heilongjiang Institute for Hematology;Oncology	2014	To evaluate chemotherapy and decitabine treatment for acute myeloid leukemia					http://isrctn.com/ISRCTN24452099
17694	Web Page	EndNote Not Found	N/A	N. H. S. Blood;Transplant	2012	Platelet Responsiveness and Outcome from Platelet Transfusion (PROmPT)					http://isrctn.com/ISRCTN56366401
17702	Web Page	EndNote Not Found	N/A	I. National Cancer		Cixutumumab and Temsirolimus in Treating Younger Patients With Recurrent or Refractory Sarcoma					https://ClinicalTrials.gov/show/NCT01614795
17703	Web Page	EndNote Not Found	N/A	I. N. I. o. H. C. National Cancer, Center		Stem Cell Transplantation in Patients With High-Risk and Recurrent Pediatric Sarcomas					https://ClinicalTrials.gov/show/NCT00043979
17704	Web Page	EndNote Not Found	N/A	I. N. I. o. H. C. National Cancer, Center		Pilot Study of Leuprolide to Improve Immune Function After Allogeneic Bone Marrow Transplantation					https://ClinicalTrials.gov/show/NCT01338987
17705	Web Page	EndNote Not Found	N/A	L. B. National Heart, Institute;Children's National Research, Institute;National Institutes of Health Clinical, Center		Preventing Stem Cell Transplant Complications With a Blood Separator Machine					https://ClinicalTrials.gov/show/NCT01866839
17693	Web Page	EndNote Not Found	N/A	L. T. H. N. H. S. Trust	2008	Pilot safety/tolerability study of Lenalidomide administered as monotherapy and in combination with standard chemotherapy for Acute Myeloid Leukaemia/high-risk myelodysplastic syndrome with structural abnormalities of chromosome 5					https://www.isrctn.com/ISRCTN58492795
18196	Web Page	Zotero Not Found	N/A	I. M. L. Astellas Pharma Global Development, a wholly owned subsidiary of Pfizer Inc;Astellas Pharma, Inc		A Study to Determine Safety and Tolerability of Enzalutamide (MDV3100) in Combination With Abiraterone Acetate in Bone Metastatic Castration-Resistant Prostate Cancer Patients					https://ClinicalTrials.gov/show/NCT01650194
18186	Web Page	Zotero Not Found	N/A	G. Australasian Leukaemia;Lymphoma	2010	The research project is trying to find out if we can improve the results of best available chemotherapy for Chronic Lymphocytic Leukaemia (CLL) by the addition of a new drug called lenalidomide	An Australasian and French Phase III, Multicentre, Randomised Trial Comparing Lenalidomide Consolidation versus No Consolidation in Patients With Chronic Lymphocytic Leukaemia and Residual Disease Following Induction Chemotherapy				https://anzctr.org.au/ACTRN12610000060044.aspx
18187	Web Page	Zotero Not Found	N/A	G. Australasian Leukaemia;Lymphoma	2022	Advancing treatment therapies in Myelodysplasia	MDS05: Advancing therapies in Myelodysplasia: . A multi-domain platform trial for patients with myelodysplasia investigating new treatments - The Master Protocol				https://anzctr.org.au/ACTRN12622000410752.aspx
18188	Web Page	Zotero Not Found	N/A	H. O. Australian;New Zealand Children’s, Group	2018	A Phase II Study of Panobinostat in Paediatric, Adolescent and Young Adult Patients with Solid Tumours Including Osteosarcoma, Malignant Rhabdoid Tumour/Atypical Teratoid Rhabdoid Tumours and Neuroblastoma	A Phase II Study of Panobinostat in Paediatric, Adolescent and Young Adult Patients with Solid Tumours Including Osteosarcoma, Malignant Rhabdoid Tumour/Atypical Teratoid Rhabdoid Tumours and Neuroblastoma.				https://anzctr.org.au/ACTRN12618000321246.aspx
18197	Web Page	Zotero Not Found	N/A	L. Autolus		CD19 22 CAR T Cells (AUTO3) for the Treatment of B Cell Acute Lymphoblastic Leukemia (ALL)					https://ClinicalTrials.gov/show/NCT03289455
18198	Web Page	Zotero Not Found	N/A	M. Baylor College of		T-Regulatory Cell Kinetics, Stem Cell Transplantation, REGKINE					https://ClinicalTrials.gov/show/NCT00578461
18199	Web Page	Zotero Not Found	N/A	M. C. f. Baylor College of, Cell;Gene Therapy, Baylor College of Medicine;The Methodist Hospital Research, Institute		Reduced Intensity Preparative Regimen Followed by Stem Cell Transplant (FAB)					https://ClinicalTrials.gov/show/NCT00579111
18200	Web Page	Zotero Not Found	N/A	M. T. M. H. R. Baylor College of, Institute		Stem Cell Transplant for Hematologic Diseases					https://ClinicalTrials.gov/show/NCT00058825
18201	Web Page	Zotero Not Found	N/A	M. T. M. H. R. Baylor College of, Institute;Center for, Cell;Gene Therapy, Baylor College of Medicine		Rituxan + BEAM and Auto Stem Cell Transplant for High Risk Lymphoma or Hodgkin's Disease					https://ClinicalTrials.gov/show/NCT01702961
18195	Web Page	Zotero Not Found	N/A	U. o. Birmingham	2013	FLAMSA-BU conditioning regimen in patients with acute myeloid leukaemia and myelodysplasia undergoing allogeneic stem cell transplantation	A randomised trial of the FLAMSA-BU conditioning regimen in patients with acute myeloid leukaemia and myelodysplasia undergoing allogeneic stem cell transplantation				https://www.isrctn.com/ISRCTN50855000
18191	Web Page	Zotero Not Found	N/A	L. H. Board	2008	Pregabalin bone trial	Double-blind randomised controlled trial of pregabalin versus placebo in conjunction with palliative radiotherapy for malignant bone pain				http://isrctn.com/ISRCTN66947249
18190	Web Page	Zotero Not Found	N/A	H. Central Manchester;Manchester Children's	2006	Evaluation of pneumococcal conjugate vaccine (Prevenar) in patients with myeloma and chronic lymphocytic leukaemia	Evaluation of pneumococcal conjugate vaccine (Prevenar) in patients with myeloma and chronic lymphocytic leukaemia				http://isrctn.com/ISRCTN21541376
18192	Web Page	Zotero Not Found	N/A	L. R. Fund	2004	A pilot study of continuous imatinib mesylate (IM) versus pulsed imatinib with or without lenograstim (recombinant human granulocyte colony stimulating factor [rHu-GCSF]) in chronic myeloid leukaemia (CML) patients who have achieved a complete cytogenetic response	A pilot randomised controlled study of continuous imatinib mesylate (IM) versus pulsed imatinib with or without lenograstim (recombinant human granulocyte colony stimulating factor [rHu-GCSF]) in chronic myeloid leukaemia (CML) patients who have achieved a complete cytogenetic response				https://www.isrctn.com/ISRCTN56578157
18189	Web Page	Zotero Not Found	N/A	R. Heilongjiang Institute for Hematology;Oncology	2014	To evaluate chemotherapy and decitabine treatment for acute myeloid leukemia	Perspective study on an effective treatment for acute myeloid leukemia with decitabine and chemotherapy				http://isrctn.com/ISRCTN24452099
18194	Web Page	Zotero Not Found	N/A	N. H. S. Blood;Transplant	2012	Platelet Responsiveness and Outcome from Platelet Transfusion (PROmPT)	Platelet Responsiveness and Outcome from Platelet Transfusion - does inherent variation in donor platelet function affect the clinical efficacy of apheresis platelets? A randomised double blind single centre trial.				http://isrctn.com/ISRCTN56366401
18202	Web Page	Zotero Not Found	N/A	I. National Cancer		Cixutumumab and Temsirolimus in Treating Younger Patients With Recurrent or Refractory Sarcoma					https://ClinicalTrials.gov/show/NCT01614795
18203	Web Page	Zotero Not Found	N/A	I. N. I. o. H. C. National Cancer, Center		Stem Cell Transplantation in Patients With High-Risk and Recurrent Pediatric Sarcomas					https://ClinicalTrials.gov/show/NCT00043979
18204	Web Page	Zotero Not Found	N/A	I. N. I. o. H. C. National Cancer, Center		Pilot Study of Leuprolide to Improve Immune Function After Allogeneic Bone Marrow Transplantation					https://ClinicalTrials.gov/show/NCT01338987
18205	Web Page	Zotero Not Found	N/A	L. B. National Heart, Institute;Children's National Research, Institute;National Institutes of Health Clinical, Center		Preventing Stem Cell Transplant Complications With a Blood Separator Machine					https://ClinicalTrials.gov/show/NCT01866839
18193	Web Page	Zotero Not Found	N/A	L. T. H. N. H. S. Trust	2008	Pilot safety/tolerability study of Lenalidomide administered as monotherapy and in combination with standard chemotherapy for Acute Myeloid Leukaemia/high-risk myelodysplastic syndrome with structural abnormalities of chromosome 5	Pilot safety/tolerability study of Lenalidomide administered as monotherapy and in combination with standard chemotherapy for Acute Myeloid Leukaemia/high-risk myelodysplastic syndrome with structural abnormalities of chromosome 5				https://www.isrctn.com/ISRCTN58492795

## Sheet: Dataset 3
Record Number	Reference Type	Custom 4	Custom 2	Author	Year	Title	Secondary Title	Volume	Pages	ISBN/ISSN	URL	DOI
17705	Book	EndNote Not Found	No Access	M. M. Burg	2018	Integrating psychological and medical aspects of cardiac care				1-4338-2829-4 (Paperback); 978-1-4338-2829-4 (Paperback); 1-4338-2830-8 (Digital (undefined format)); 978-1-4338-2830-0 (Digital (undefined format))		https://dx.doi.org/10.1037/0000070-011
17704	Book	EndNote Not Found	Open Access: Plural Publishing	S. K. H. Daniels, Maggie-Lee	2014	Dysphagia following stroke., 2nd ed	Clinical dysphagia series			1-59756-544-X (Paperback); 978-1-59756-544-8 (Paperback)
18277	Book	Zotero Not Found	No Access	M. M. Burg	2018	Integrating psychological and medical aspects of cardiac care				1-4338-2829-4 (Paperback); 978-1-4338-2829-4 (Paperback); 1-4338-2830-8 (Digital (undefined format)); 978-1-4338-2830-0 (Digital (undefined format))
18276	Book	Zotero Not Found	Open Access: Plural Publishing	S. K. H. Daniels, Maggie-Lee	2014	Dysphagia following stroke., 2nd ed	Clinical dysphagia series			1-59756-544-X (Paperback); 978-1-59756-544-8 (Paperback)
17696	Book Section	EndNote Not Found	No Access	H. W. Waters, Michele MacDonald	2022	Physical activity and nutrition in chronic kidney disease	Psychonephrology: A guide to principles and practice		323-363	978-3-030-84739-5 (Hardcover); 978-3-030-84740-1 (Digital (undefined format))	https://link.springer.com/chapter/10.1007/978-3-030-84740-1_19	https://dx.doi.org/10.1007/978-3-030-84740-1_19
17699	Book Section	EndNote Not Found	No Access	W. R. W. Lovallo, Michael F.	1992	The role of cardiovascular reactivity in hypertension risk	Individual differences in cardiovascular response to stress		165-186	0-306-44155-1 (Hardcover)	https://link.springer.com/chapter/10.1007/978-1-4899-0697-7_9	https://dx.doi.org/10.1007/978-1-4899-0697-7_9
17703	Book Section	EndNote Not Found	No Access	R. A. Bermudes	2007	Cardiovascular Disease	Managing Metabolic Abnormalities in the Psychiatrically Ill: A Clinical Guide for Psychiatrists		139-164	1-58562-241-9 (Paperback); 978-1-58562-241-2 (Paperback)
17702	Book Section	EndNote Not Found	N/A	T. L. Bush	1990	The epidemiology of cardiovascular disease in postmenopausal women	Multidisciplinary perspectives on menopause		263-271	0-89766-595-3 (Hardcover); 0-89766-596-1 (Paperback)
17701	Book Section	EndNote Not Found	No Access	J. A. J. Flora, Darius;Jackson, Chris;Fortmann, Stephen P.	1993	The Stanford Five-City Heart Disease Prevention Project	Organizational aspects of health communication campaigns: What works? (pp		101-128). ix, 249	0-8039-4997-9 (Hardcover); 0-8039-4998-7 (Paperback)
17700	Book Section	EndNote Not Found	No Access	J. A. T. Flora, Carl E.	1989	Components of a comprehensive strategy for reducing the risk of AIDS in adolescents	Primary prevention of AIDS: Psychological approaches		374-389	0-8039-3600-1 (Hardcover)
17698	Book Section	EndNote Not Found	No Access	J. K. Ockene	2001	Strategies to increase adherence to treatment	Compliance in healthcare and research		43-55	0-87993-474-3 (Hardcover)
17697	Book Section	EndNote Not Found	No Access	C. J.-C. Soriano-Tarraga, J.;Roquer, J.	2017	Epigenetics and cerebrovascular diseases	Neuropsychiatric disorders and epigenetics		277-298	978-0-12-800226-1 (Hardcover); 978-0-12-800527-9 (Digital (undefined format))		https://dx.doi.org/10.1016/B978-0-12-800226-1.00014-9
18275	Book Section	Zotero Not Found	No Access	R. A. Bermudes	2007	Cardiovascular Disease	Managing Metabolic Abnormalities in the Psychiatrically Ill: A Clinical Guide for Psychiatrists		139-164	1-58562-241-9 (Paperback); 978-1-58562-241-2 (Paperback)
18274	Book Section	Zotero Not Found	N/A	T. L. Bush	1990	The epidemiology of cardiovascular disease in postmenopausal women	Multidisciplinary perspectives on menopause		263-271	0-89766-595-3 (Hardcover); 0-89766-596-1 (Paperback)
18273	Book Section	Zotero Not Found	No Access	J. A. J. Flora, Darius;Jackson, Chris;Fortmann, Stephen P.	1993	The Stanford Five-City Heart Disease Prevention Project	Organizational aspects of health communication campaigns: What works? (pp		101-128). ix, 249	0-8039-4997-9 (Hardcover); 0-8039-4998-7 (Paperback)
18272	Book Section	Zotero Not Found	No Access	J. A. T. Flora, Carl E.	1989	Components of a comprehensive strategy for reducing the risk of AIDS in adolescents	Primary prevention of AIDS: Psychological approaches		374-389	0-8039-3600-1 (Hardcover)
18271	Book Section	Zotero Not Found	No Access	W. R. W. Lovallo, Michael F.	1992	The role of cardiovascular reactivity in hypertension risk	Individual differences in cardiovascular response to stress		165-186	0-306-44155-1 (Hardcover)
18270	Book Section	Zotero Not Found	No Access	J. K. Ockene	2001	Strategies to increase adherence to treatment	Compliance in healthcare and research		43-55	0-87993-474-3 (Hardcover)
18269	Book Section	Zotero Not Found	No Access	C. J.-C. Soriano-Tarraga, J.;Roquer, J.	2017	Epigenetics and cerebrovascular diseases	Neuropsychiatric disorders and epigenetics		277-298	978-0-12-800226-1 (Hardcover); 978-0-12-800527-9 (Digital (undefined format))
18268	Book Section	Zotero Not Found	No Access	H. W. Waters, Michele MacDonald	2022	Physical activity and nutrition in chronic kidney disease	Psychonephrology: A guide to principles and practice		323-363	978-3-030-84739-5 (Hardcover); 978-3-030-84740-1 (Digital (undefined format))
17694	Journal Article	EndNote Not Found	No Access		2022	For Brain Health, Protect Your Heart: A healthy cardiovascular system is associated with lower risk for dementia	Tufts University Health & Nutrition Letter	21ID - 13536	2023-07-01	1526-0143	https://search.ebscohost.com/login.aspx?direct=true&db=ccm&AN=159102388&site=ehost-live
17693	Journal Article	EndNote Not Found	N/A	S. C. C. Fogle	2016	ASK THE DOCTOR. The Most Important Blood Tests Available for Assessing Cardiovascular Risk	Life Extension	22ID - 13870	95-100	1524-198X	https://search.ebscohost.com/login.aspx?direct=true&db=ccm&AN=115204723&site=ehost-live
17691	Journal Article	EndNote Found PDF	Accurate	C. C. J. Addison, B. W.;Sarpong, D.;Wilson, G.;Champion, C.;Sims, J.;White, M. S.	2011	Relationship between medication use and cardiovascular disease health outcomes in the Jackson heart study	International Journal of Environmental Research and Public Health	8(6)	2505-2515	1660-4601 (electronic) 1660-4601	http://www.mdpi.com/1660-4601/8/6/2505/pdf;https://mdpi-res.com/d_attachment/ijerph/ijerph-08-02505/article_deploy/ijerph-08-02505.pdf?version=1403139271	https://dx.doi.org/10.3390/ijerph8062505
17689	Journal Article	EndNote Found PDF	Accurate	K. I. Akamatsu, T.;Miyamura, M.;Kanzaki, Y.;Sohmiya, K.;Hoshiga, M.	2020	Usefulness of tissue Doppler-derived atrial electromechanical delay for identifying patients with paroxysmal atrial fibrillation	Cardiovascular Ultrasound	18	22	1476-7120	https://cardiovascularultrasound.biomedcentral.com/counter/pdf/10.1186/s12947-020-00205-2.pdf	https://dx.doi.org/10.1186/s12947-020-00205-2
17687	Journal Article	EndNote Found PDF	Accurate - not version of record	N. D. L. Almeida, Eric B.;Kubzansky, Laura;Pruessner, Jens;Maselko, Joanna;Meaney, Michael J.;Buka, Stephen L.	2010	Quality of parental emotional care and calculated risk for coronary heart disease	Psychosomatic Medicine	72	148-155	0033-3174 1534-7796	https://www.ncbi.nlm.nih.gov/pmc/articles/PMC2837946/pdf/nihms172907.pdf	https://dx.doi.org/10.1097/PSY.0b013e3181c925cb
[truncated: 475 more rows]

## Sheet: Dataset 4
Record Number	Reference Type	Custom 4	Custom 2	Author	Year	Title	Secondary Title	Volume	Pages	ISBN/ISSN	URL	DOI
[truncated: 500 more rows]

## Sheet: All Datasets
Record Number	Reference Type	Custom 4	Custom 2	Author	Year	Title	Secondary Title	Volume	Pages	ISBN/ISSN	URL	DOI
[truncated: 2,000 more rows]

## Sheet: EndNote 20 vs EndNote 21
Dataset	Program	FT Retrieval (of 250)	Difference in FT Version
			(of 250)
1	EndNote 20	93	0
	EndNote 21	94
2	EndNote 20	56	0
	EndNote 21	56
[truncated: 6 more rows]
